# Supplementary material for: Two-dimensional analysis provides molecular insight into flower scent of Lilium ‘Siberia’
Source: Sci Rep. 2018 Mar 29;8:5352. doi: 10.1038/s41598-018-23588-9 (PMC5876372; doi:10.1038/s41598-018-23588-9)
Supplement: Supplementary file 2 — Dataset 1 [file 41598_2018_23588_MOESM2_ESM.xlsx]

## Sheet: S1
Genes	Primer name	Sequence （5’-3’）
LIS ( linalool synthase)	lsLIS-F	ATGGGAAGTTTCAGCGTCAGAT
	lsLIS-R	AACGCACTGAACAGTTTCACC
IEMT ((iso)eugenol O-methyltransferase)	IsIEMT-F	GGCGAGCAACTCCTTCCATT
	IsIEMT-R	GCCGGAGAGCTATACCTGAG
DXS (1-deoxy-D-xylulose-5-phosphate synthase)	lsDXS-F	CTGCAAGCCACTTGACATCG
	lsDXS-R	GCTACATGCGAACCAAACCC
AAT (alcohol acetyl transferase)	lsAAT1-F	GAGATGGGCAGCTGGATTGT
	lsAAT1-R	CTCTCCACCTACATGGCTGC
myrcene sythase	lsMYS-F	CCTTGTTACAACCATTGACGACAT
	lsMYS-R	TCGGGAAGCTCACCAAGACG
(β)-cis-ocimene synthase	lsOCS-F	GTGAATCCTGCAAGGGGCTC
	lsOCS-R	CTGCCACAGCATAATAGGCAC
BSMT (benzoic acid/salicylic acid carboxyl methyltransferase)	lsBSMT-F	TTGTACGCTACTCCCAGAGGT
	lsBSMT-R	CCTAACCGGTGGCAAGTGTC
GPPS (geranyl pyrophosphate synthase )	lsGPPS-F	CCCATCAGCTTCGGATACGTT
	lsGPPS-R	GTGAGGCGATATGCTCGCT
BEBT (benzyl alcohol benzoyl transferase)	lsBEBT-F	CCAGGGCCCTCGTTTTCTAC
	lsBEBT-R	CCATGGATGAGCTGGTCGAG
BAMT (benzoic acid carboxyl methyltransferase)	lsBAMT-F	GGTGACACTTGCCACCAGT
	lsBAMT-R	GGCAGAGACCTGAAGATGGT

## Sheet: S2
Retention Time (min)	Substance	Description	Early-flowing （μg•g-1•h-1）	Semi-flowing （μg•g-1•h-1）	Full-flowing （μg•g-1•h-1）	Late-flowing （μg•g-1•h-1）
5.24	Butanoic acid, 2-methylene-, methyl ester		0	0	0.005±0.003	0.003±0.001
6.23	1,6-Dimethylhepta-1,3,5-triene		0	0	0.001±0.001	0
8.39	Bicyclo[3.1.1]heptane, 6,6-dimethyl-2-methylene-, (1S)-((1S)-(-)-β-Pinene）	Flower scent	0	0	0.014±0.009	0.002±0.001
7.81	Furan, tetrahydro-2,2,4,4-tetramethyl-		0.014±0.010	0	0	0
8.79	3-Hexen-1-ol, acetate, (Z)- (cis-3-Hexenyl Acetate)	Flower scent	0.205±0.025	0.011±0.008	0.039±0.015	0
8.99	Acetic acid, hexyl ester		0.010±0.003	0	0	0
9.57	2-Octenal, (E)-		0.008±0.003	0	0	0
9.7	(1R)-2,6,6-Trimethylbicyclo[3.1.1]hept-2-ene （(+)-α-pinene）	Flower scent	0	0	0.010±0.006	0.005±0.001
10.03	1,3,6-Octatriene, 3,7-dimethyl-, (Z)- (cis-β-ocimene)	Flower scent	0	0.010±0.007	0.612±0.389	0.074±0.044
10.24	Decane, 2,4,6-trimethyl-		0.005±0.001	0	0	0
10.4	Linalyl phenylacetate	Flower scent	0	0	0.002±0.001	0.001±0.0005
10.77	2,6-Octadienal, 3,7-dimethyl-, (Z)-	Flower scent	0	0	0.004±0.002	0
11.14	3-Nonanone		0	0	0	0.001±0.001
11.43	Benzoic acid, methyl ester (Methyl benzoate)	Flower scent	0	0.015±0.009	0.232±0.025	0.054±0.019
11.63	1,6-Octadien-3-ol, 3,7-dimethyl- ( Linalool)	Flower scent	0	0.011±0.005	0.693±0.152	0.112±0.080
12.98	Camphor		0.1±0.03	0.02±0.01	0.08±0.01	0.01±0.01
13.45	2,3-Dimethyldecane		0.002±0.001	0	0	0
13.62	Benzoic acid, ethyl ester (Ethyl benzoate)	Flower scent	0	0.007±0.003	0.038±0.014	0.024±0.010
13.85	cis-Verbenol	Flower scent	0	0	0.001±0.0008	0
13.97	(E)-Hex-4-en-1-yl butyrate	Flower scent	0	0	0.004±0.0008	0
14.22	Creosol		0	0	0.019±0.005	0
14.48	Undecane, 2-methyl-		0.006±0.002	0	0	0
14.73	3-Ethyl-3-methylnonadecane		0.005±0.001	0	0	0
14.82	Tridecane		0.004±0.0003	0	0	0
15.27	cis-3-Hexenyl-α-methylbutyrate （ cis-3-Hexenyl isovalerate）	Flower scent	0	0.006±0.003	0.037±0.004	0.014±0.004
15.4	cis-3-Hexenyl isovalerate	Flower scent	0.002±0.001	0.001±0.0003	0.005±0.001	0.002±0.001
15.6	Nonane, 4,5-dimethyl-		0.004±0.001	0	0	0
15.75	Undecane, 4,7-dimethyl-		0.003±0.001	0	0	0
16.19	2-Dodecenal, (E)-		0.019±0.002	0.005±0.002	0.005±0.001	0.004±0.0014
16.46	Benzoic acid, 1-methylethyl ester		0	0	0	0.003±0.001
16.52	Dodecane, 2,6,11-trimethyl-		0.020±0.003	0.004±0.003	0.005±0.0017	0.008±0.0024
16.75	Tetradecane, 2,6,10-trimethyl-		0	0	0.002±0.001	0.002±0.001
16.93	Octadecane, 5-methyl-		0.002±0.0001	0	0	0
17.01	Heptadecane, 2,6,10,15-tetramethyl-		0.002±0.001	0	0	0
17.46	11-Tetradecyn-1-ol acetate		0	0	0.002±0.001	0.002±0.001
17.82	(Z)-Hex-3-enyl (E)-2-methylbut-2-enoate （cis-3-Hexenyl tiglate））	Flower scent	0	0.006±0.002	0.086±0.005	0.044±0.013
18	Hexyl (E)-2-methylbut-2-enoate	Flower scent	0	0.002±0.001	0.005±0.002	0
18.1	Dodecane, 2,6,10-trimethyl-		0.003±0.001	0	0	0.004±0.001
18.31	Decane, 2,4,6-trimethyl-		0	0	0	0.002±0.002
18.42	Dodecanoic acid, 2-hexen-1-yl ester		0	0	0.002±0.0003	0
18.97	2-Dodecenal		0.010±0.002	0.005±0.001	0.004±0.0004	0
19.19	Methoxyacetic acid, 2-tetradecyl ester		0.003±0.001	0	0	0
19.28	(R)-lavandulyl acetate	Flower scent	0.004±0.001	0.002±0.001	0.010±0.005	0.002±0.001
19.55	2-Propenoic acid, 3-phenyl-, methyl ester		0	0	0.004±0.004	0
19.95	Tetradecane		0.012±0.004	0.004±0.004	0.005±0.002	0.003±0.001
20.15	Dodecanal		0.009±0.001	0.002±0.001	0.006±0.002	0.008±0.004
20.29	Tetradecane, 2,6,10-trimethyl-		0.006±0.001	0	0	0
20.45	2-Hexadecanol		0.006±0.002	0	0	0
20.66	α-ylangene	Flower scent	0.006±0.002	0	0	0
20.77	Bicyclo[4.4.0]dec-1-ene, 2-isopropyl-5-methyl-9-methylene-	Flower scent	0.004±0.001	0	0	0
21.11	5,9-Undecadien-2-one, 6,10-dimethyl-, (E)-		0	0	0	0.005±0.001
21.23	trans-Isoeugenol	Flower scent	0.003±0.0002	0.002±0.001	0.041±0.037	0.004±0.002
21.69	4-Methyldocosane		0.004±0.0001	0.002±0.001	0	0
21.94	Z-8-Methyl-9-tetradecenoic acid		0.002±0.001	0.001±0.0004	0	0
22.09	1-Hexadecanol, 2-methyl-		0.004±0.002	0.004±0.001	0.008±0.0003	0.002±0.002
22.14	Tridecane, 2-methyl-		0.012±0.0003	0	0	0.007±0.004
22.27	Undecanoic acid, ethyl ester		0	0.003±0.0003	0	0
22.43	Pentadecane		0.020±0.006	0.010±0.0032	0.008±0.001	0
22.53	α-Farnesene	Flower scent	0	0	0.016±0.009	0
22.74	Bicyclo[4.4.0]dec-6-en-9β-ol, 1,7-dimethyl-4α-isopropenyl-		0.004±0.001	0	0	0
23.12	7-Methyl-Z-tetradecen-1-ol acetate		0.002±0.0002	0	0	0
23.22	Methoxyacetic acid, 3-pentadecyl ester		0.003±0.0005	0	0	0.004±0.004
23.73	Eicosane, 9-cyclohexyl-		0.004±0.001	0	0	0
23.74	Fumaric acid, cis-hex-3-enyl hexadecyl ester		0	0.001±0.0005	0.002±0.001	0.001±0.001
23.99	Tetradecane, 2,6,10-trimethyl-		0.004±0.001	0.001±0.0004	0	0.002±0.003
24	Heptadecane, 9-octyl-		0.004±0.001	0	0	0.002±0.002
24.17	3-Hexen-1-ol, benzoate, (Z)-	Flower scent	0	0.006±0.002	0.034±0.015	0
24.36	2-Hexadecanol		0	0.001±0.0001	0	0.000±0.0003
24.49	Propanoic acid, 2-methyl-, 1-(1,1-dimethylethyl)-2-methyl-1,3-propanediyl ester		0.012±0.004	0.002±0.001	0.004±0.001	0.004±0.001
24.55	Fluorene		0	0.002±0.0001	0.003±0.001	0
24.84	Hexadecane		0.021±0.008	0.010±0.003	0.008±0.002	0.006±0.004
25.14	Z-(13,14-Epoxy)tetradec-11-en-1-ol acetate			0.001±0.001	0.002±0.001	0.003±0.001
25.33	Phenol, 2,6-bis(1,1-dimethylethyl)-4-(1-methylpropyl)-		0.003±0.003	0.003±0.001	0.002±0.001	0.004±0.001
25.62	Dodecane, 1-cyclopentyl-4-(3-cyclopentylpropyl)-		0.002±0.001	0	0	0
25.93	Heptacosane		0.005±0.001	0.002±0.0003	0	0
26.31	Octadecane, 3-ethyl-5-(2-ethylbutyl)-		0.002±0.0002	0	0	0
26.45	9-Hexadecenoic acid		0	0.001±0.001	0	0.001±0.001
26.59	6-Octadecenoic acid		0.006±0.001	0.003±0.001	0.002±0.0002	0.003±0.002
27.09	Heptadecane, 9-octyl-		0	0	0	0.002±0.002
27.12	Heptadecane		0.007±0.003	0.003±0.001	0.002±0.0003	0.004±0.003
27.17	Octadecane, 3-ethyl-5-(2-ethylbutyl)-		0.003±0.002	0	0	0
27.42	Z-(13,14-Epoxy)tetradec-11-en-1-ol acetate		0.002±0.001	0.001±0.0003	0.001±0.0003	0.002±0.001
27.98	Docosane, 11-butyl-		0	0	0	0.003±0.003
28.36	Cyclopentane, (4-octyldodecyl)-		0	0	0	0.003±0.003
28.8	Phenanthrene		0.008±0.002	0.003±0.001	0.007±0.002	0.004±0.002
28.88	17-Pentatriacontene		0	0	0	0.002±0.001
28.98	Heptadecane, 9-hexyl-		0.004±0.001	0.001±0.0001	0.001±0.001	0.003±0.003
29.09	Octadecane, 3-ethyl-5-(2-ethylbutyl)-		0.005±0.001	0.001±0.0003	0	0
29.26	Octadecanal		0.004±0.001	0.001±0.001	0.002±0.001	0.003±0.001
29.87	Phthalic acid, butyl 2-propylpentyl ester		0.004±0.002	0.002±0.001	0.004±0.001	0.002±0.001
30.12	9-Nonadecene		0.007±0.008	0.001±0.001	0.001±0.0005	0
30.48	Nonadecane		0.020±0.010	0.003±0.003	0.010±0.005	0.002±0.001
30.74	9-Hexadecenoic acid		0	0.001±0.0003	0.001±0.00004	0.003±0.001
31.75	E-8-Methyl-9-tetradecen-1-ol acetate		0.004±0.001	0.001±0.001	0.002±0.0005	0.002±0.001
32	Ethanol, 2-(9-octadecenyloxy)-, (Z)-		0	0.002±0.001	0.001±0.0003	0
32.75	[1,1'-Bicyclopropyl]-2-octanoic acid, 2'-hexyl-, methyl ester		0	0.001±0.0004	0.001±0.0003	0.001±0.0002
33.02	Eicosane, 7-hexyl-		0.012±0.004	0.003±0.004	0.005±0.002	0.003±0.001
35.59	2,3-Dihydroxypropyl elaidate		0	0	0.002±0.002	0
35.81	Oleic Acid		0	0.001±0.001	0.001±0.0005	0.001±0.0002
36.27	cis-11-Eicosenoic acid		0.003±0.001	0.004±0.002	0.001±0.001	0
41.1	9-Octadecenoic acid (Z)-, 2-hydroxy-1-(hydroxymethyl)ethyl ester		0.006±0.002	0.011±0.010	0.001±0.001	0

## Sheet: S3
Classes	Compounds	Early-flowering （μg•g-1•h-1）	Semi-flowering （μg•g-1•h-1）	Full-flowering （μg•g-1•h-1）	Late-flowering （μg•g-1•h-1）	10:00 （μg•g-1•h-1）	16:00 （μg•g-1•h-1）	22:00 （μg•g-1•h-1）	04:00 （μg•g-1•h-1）
Terpenoids	Linalool	0	0.01±0.01	0.69±0.16	0.11±0.1	0.68±0.25	3.38±1.18	1.94±1.48	0.95±0.49
	cis-β-ocimene	0	0.01±0.01	0.61±0.39	0.07±0.04	0.52±0.18	2.07±0.16	2.34±0.83	0.64±0.04
	Alloocimene	0	0	0	0	0.01±0.01	0.02±0	0.04±0	0.01±0.01
	α-farnesene	0	0	0.02±0.01	0	0.01±0.01	0.02±0	0.01±0.01	0.01±0
	β-pinene	0	0	0.01±0.01	0.01±0	0.02±0.01	0.06±0	0.03±0.02	0.02±0.01
	(+)-α-pinene	0	0	0.01±0	0.01±0	0.02±0.01	0.04±0.02	0.04±0.01	0.01±0.01
phenylpropanoids/benzenoids	Benzyl salicylate	0	0	0	0	0	0.09±0.03	0.25±0.1	0.28±0
	Benzyl benzoate	0	0	0	0	0	0.02±0.01	0.21±0.05	0.2±0.08
	Methyl benzoate	0	0.02±0.01	0.23±0.03	0.05±0.02	0.18±0.07	1.96±0.1	2.71±0.79	1.37±0.14
	Ethyl benzoate	0	0.01±0	0.04±0.01	0.02±0	0.03±0.03	0.18±0.01	0.11±0.04	0.06±0.01
	Methyl salicylate	0	0	0	0	0.01±0	0.01±0.01	0.02±0.02	0.19±0.06
	Methyl cinnamate	0	0	0	0	0	0.01±0.01	0.03±0.03	0
	Isoeugenol	0	0	0.01±0.01	0	0.14±0.07	0.43±0.14	0.53±0.24	0.29±0.04
	Eugenol	0	0	0	0	0.02±0.01	0.1±0.06	0.05±0.03	0.06±0.02
fatty-acid derivatives	cis-3-Hexenyl tiglate	0	0.01±0	0.09±0.01	0.04±0.01	0.04±0.01	0.02±0	0.03±0.01	0.03±0
	cis-3-Hexenyl isovalerate	0	0.01±0	0.04±0	0.01±0	0.01±0	0.03±0	0.01±0	0.01±0
	cis-3-Hexenyl acetate	0.21±0.03	0.01±0.01	0.04±0.02	0	0.01±0	0	0.01±0	0.01±0.01
	cis-3-Hexenyl benzoate	0	0.01±0	0.03±0.01	0	0.03±0.02	0.12±0.01	0.15±0.02	0.14±0.01
Others	Nonadecane	0.02±0.01	0	0.01±0	0	0	0	0.01±0	0.01±0
	Tetradecane	0.01±0	0	0	0.01±0	0	0.06±0.04	0.02±0	0.01±0
	Camphor	0.1±0.03	0.02±0.01	0.08±0.01	0.01±0.01	0.01±0	0	0	0.02±0.01
	Creosol	0	0	0.02±0.01	0	0.04±0	0.07±0.04	0.03±0.01	0.04±0.01

## Sheet: S4
pathway	pathway_id	Gene_number
Glycolysis / Gluconeogenesis	ko00010	305
Citrate cycle (TCA cycle)	ko00020	191
Pentose phosphate pathway	ko00030	133
Pentose and glucuronate interconversions	ko00040	142
Fructose and mannose metabolism	ko00051	128
Galactose metabolism	ko00052	134
Ascorbate and aldarate metabolism	ko00053	88
Fatty acid biosynthesis	ko00061	119
Fatty acid elongation	ko00062	55
Fatty acid degradation	ko00071	123
Synthesis and degradation of ketone bodies	ko00072	23
Cutin, suberine and wax biosynthesis	ko00073	56
Steroid biosynthesis	ko00100	56
Ubiquinone and other terpenoid-quinone biosynthesis	ko00130	126
Oxidative phosphorylation	ko00190	421
Photosynthesis	ko00195	146
Photosynthesis - antenna proteins	ko00196	51
Purine metabolism	ko00230	338
Caffeine metabolism	ko00232	15
Pyrimidine metabolism	ko00240	231
Alanine, aspartate and glutamate metabolism	ko00250	149
Glycine, serine and threonine metabolism	ko00260	179
Cysteine and methionine metabolism	ko00270	231
Valine, leucine and isoleucine degradation	ko00280	175
Valine, leucine and isoleucine biosynthesis	ko00290	75
Lysine biosynthesis	ko00300	28
Lysine degradation	ko00310	85
Arginine and proline metabolism	ko00330	199
Carbapenem biosynthesis	ko00332	1
Histidine metabolism	ko00340	48
Tyrosine metabolism	ko00350	80
Phenylalanine metabolism	ko00360	148
Tryptophan metabolism	ko00380	74
Phenylalanine, tyrosine and tryptophan biosynthesis	ko00400	114
beta-Alanine metabolism	ko00410	97
Taurine and hypotaurine metabolism	ko00430	17
Selenocompound metabolism	ko00450	54
Cyanoamino acid metabolism	ko00460	118
Glutathione metabolism	ko00480	207
Starch and sucrose metabolism	ko00500	398
N-Glycan biosynthesis	ko00510	66
Other glycan degradation	ko00511	98
Other types of O-glycan biosynthesis	ko00514	12
Amino sugar and nucleotide sugar metabolism	ko00520	276
Polyketide sugar unit biosynthesis	ko00523	1
Glycosaminoglycan degradation	ko00531	25
Glycerolipid metabolism	ko00561	111
Inositol phosphate metabolism	ko00562	103
Glycosylphosphatidylinositol(GPI)-anchor biosynthesis	ko00563	25
Glycerophospholipid metabolism	ko00564	141
Ether lipid metabolism	ko00565	53
Arachidonic acid metabolism	ko00590	35
Linoleic acid metabolism	ko00591	34
alpha-Linolenic acid metabolism	ko00592	104
Sphingolipid metabolism	ko00600	51
Glycosphingolipid biosynthesis - globo series	ko00603	17
Glycosphingolipid biosynthesis - ganglio series	ko00604	10
Pyruvate metabolism	ko00620	268
Glyoxylate and dicarboxylate metabolism	ko00630	195
Propanoate metabolism	ko00640	106
Butanoate metabolism	ko00650	74
C5-Branched dibasic acid metabolism	ko00660	36
One carbon pool by folate	ko00670	47
Carbon fixation in photosynthetic organisms	ko00710	219
Thiamine metabolism	ko00730	29
Riboflavin metabolism	ko00740	19
Vitamin B6 metabolism	ko00750	29
Nicotinate and nicotinamide metabolism	ko00760	36
Pantothenate and CoA biosynthesis	ko00770	70
Biotin metabolism	ko00780	54
Lipoic acid metabolism	ko00785	13
Folate biosynthesis	ko00790	33
Porphyrin and chlorophyll metabolism	ko00860	123
Terpenoid backbone biosynthesis	ko00900	100
Indole alkaloid biosynthesis	ko00901	1
Monoterpenoid biosynthesis	ko00902	4
Limonene and pinene degradation	ko00903	17
Diterpenoid biosynthesis	ko00904	49
Brassinosteroid biosynthesis	ko00905	18
Carotenoid biosynthesis	ko00906	44
Zeatin biosynthesis	ko00908	40
Sesquiterpenoid and triterpenoid biosynthesis	ko00909	14
Nitrogen metabolism	ko00910	92
Sulfur metabolism	ko00920	103
Phenylpropanoid biosynthesis	ko00940	247
Flavonoid biosynthesis	ko00941	56
Isoflavonoid biosynthesis	ko00943	1
Flavone and flavonol biosynthesis	ko00944	4
Stilbenoid, diarylheptanoid and gingerol biosynthesis	ko00945	26
Isoquinoline alkaloid biosynthesis	ko00950	32
Tropane, piperidine and pyridine alkaloid biosynthesis	ko00960	48
Glucosinolate biosynthesis	ko00966	2
Aminoacyl-tRNA biosynthesis	ko00970	144
Biosynthesis of unsaturated fatty acids	ko01040	94
Carbon metabolism	ko01200	718
2-Oxocarboxylic acid metabolism	ko01210	169
Fatty acid metabolism	ko01212	207
Degradation of aromatic compounds	ko01220	23
Biosynthesis of amino acids	ko01230	663
Vancomycin resistance	ko01502	3
ABC transporters	ko02010	91
Ribosome biogenesis in eukaryotes	ko03008	306
Ribosome	ko03010	755
RNA transport	ko03013	390
mRNA surveillance pathway	ko03015	267
RNA degradation	ko03018	382
RNA polymerase	ko03020	75
Basal transcription factors	ko03022	67
DNA replication	ko03030	104
Spliceosome	ko03040	465
Proteasome	ko03050	154
Protein export	ko03060	103
Base excision repair	ko03410	75
Nucleotide excision repair	ko03420	117
Mismatch repair	ko03430	78
Homologous recombination	ko03440	83
Non-homologous end-joining	ko03450	10
Phosphatidylinositol signaling system	ko04070	103
Plant hormone signal transduction	ko04075	397
Ubiquitin mediated proteolysis	ko04120	259
Sulfur relay system	ko04122	23
SNARE interactions in vesicular transport	ko04130	71
Regulation of autophagy	ko04140	66
Protein processing in endoplasmic reticulum	ko04141	530
Endocytosis	ko04144	308
Phagosome	ko04145	178
Peroxisome	ko04146	225
Plant-pathogen interaction	ko04626	286
Circadian rhythm - plant	ko04712	94

## Sheet: S5
gene_id	Code	Gene name	module	NR annotation	GO annotation	KEGG annotation
DN239558_c0_g1_i3		1-deoxy-D-xylulose-4-phosphate synthase (DXS)	darkturquoise	ref|XP_020257260.1| probable 1-deoxy-D-xylulose-5-phosphate synthase 2, chloroplastic isoform X1 [Asparagus officinalis] XP_020257261.1 probable 1-deoxy-D-xylulose-5-phosphate synthase 2, chloroplastic isoform X2 [Asparagus officinalis] ONK75412.1 uncharacterized protein A4U43_C03F16580 [Asparagus officinalis]	--NA-- 0 1 0 100% 7 F:metal ion binding; P:terpenoid biosynthetic process; P:thiamin biosynthetic process; F:1-deoxy-D-xylulose-5-phosphate synthase activity; C:chloroplast stroma; ; P:steroid biosynthetic process EC:2.2.1.7	K01662 dxs; 1-deoxy-D-xylulose-5-phosphate synthase [EC:2.2.1.7]
DN250060_c2_g1_i9		1-deoxy-D-xylulose-4-phosphate reductoisomerase (DXR)	yellow	ref|AHJ57307.1| chloroplast 1-deoxy-D-xylulose-5-phosphate reductoisomerase [Lilium longiflorum]	--NA-- 0 1 0 100% 7 P:isopentenyl diphosphate biosynthetic process, mevalonate-independent pathway, during terpenoid biosynthetic process; P:oxidation reduction; F:manganese ion binding; F:1-deoxy-D-xylulose-5-phosphate reductoisomerase activity; F:NADPH	K00099 dxr; 1-deoxy-D-xylulose-5-phosphate reductoisomerase [EC:1.1.1.267]
DN246871_c1_g1_i1		2-C-methyl-D-erythritol 4-phosphate cytidylyltransferase (MCT)	green	ref|OAY31855.1| hypothetical protein MANES_14G146200 [Manihot esculenta] 2-C-methyl-D-erythritol 4-phosphate cytidylyltransferase, chloroplastic OS=Arabidopsis thaliana GN=ISPD PE=1 SV=1	--NA-- 0 1 0 100% 4 C:chloroplast stroma; P:isopentenyl diphosphate biosynthetic process, mevalonate-independent pathway; F:2-C-methyl-D-erythritol 4-phosphate cytidylyltransferase activity; P:steroid biosynthetic process EC:2.7.7.60	At2g02500 no definition
DN243806_c1_g1_i6		4-(cytidine 5’-diphospho)-2- C-methyl-D-erythritol kinase (CMK)	green	K00919 ispE; 4-diphosphocytidyl-2-C-methyl-D-erythritol kinase [EC:2.7.1.148]	ref|XP_019708653.1| PREDICTED: 4-diphosphocytidyl-2-C-methyl-D-erythritol kinase, chloroplastic-like isoform X1 [Elaeis guineensis]	4-diphosphocytidyl-2-C-methyl-D-erythritol kinase, chloroplastic/chromoplastic (Fragment) OS=Solanum lycopersicum GN=ISPE PE=1 SV=1
DN245163_c0_g2_i1		2-C-methyl-Derythritol- 2,4-cyclodiphosphate synthase (MDS)	paleturquoise	K01770 ispF;2-C-methyl-D-erythritol 2,4-cyclodiphosphate synthase [EC:4.6.1.12]	ref|XP_010919124.2| PREDICTED: 2-C-methyl-D-erythritol 2,4-cyclodiphosphate synthase, chloroplastic [Elaeis guineensis]	2-C-methyl-D-erythritol 2,4-cyclodiphosphate synthase, chloroplastic OS=Oryza sativa subsp. japonica GN=ISPF PE=2 SV=1
DN243635_c2_g4_i1			grey	K01770 ispF;2-C-methyl-D-erythritol 2,4-cyclodiphosphate synthase [EC:4.6.1.12]	ref|XP_011073285.1| 2-C-methyl-D-erythritol 2,4-cyclodiphosphate synthase, chloroplastic-like [Sesamum indicum]	2-C-methyl-D-erythritol 2,4-cyclodiphosphate synthase, chloroplastic OS=Catharanthus roseus GN=ISPF PE=2 SV=1
DN248580_c4_g1_i2		4-hydroxy-3-methylbut-2-en-1-yl diphosphate reductase (HDR)	grey	K03527 ispH, lytB; 4-hydroxy-3-methylbut-2-en-1-yl diphosphate reductase [EC:1.17.7.4]	ref|XP_009412299.1| PREDICTED: 4-hydroxy-3-methylbut-2-enyl diphosphate reductase, chloroplastic-like [Musa acuminata subsp. malaccensis]	4-hydroxy-3-methylbut-2-enyl diphosphate reductase, chloroplastic OS=Oryza sativa subsp. japonica GN=ISPH PE=2 SV=1 --NA-- 0 1 0 100% 10 P:oxidation reduction; P:response to antibiotic; F:metal ion binding; P:isopentenyl diphosphate biosynthetic process, mevalonate-independent pathway; P:dimethylallyl diphosphate biosynthetic process; F:3 iron, 4 sulfur cluster binding; P:terpenoid biosynthetic p…
DN432539_c0_g1_i1		geranyl diphosphate synthase (GPPS)	none_DEGs	ref|XP_013622956.1| PREDICTED: solanesyl diphosphate synthase 3, chloroplastic/mitochondrial-like isoform X1 [Brassica oleracea var. oleracea]	solanesyl diphosphate synthase chloroplastic mitochondrial isoform x1 0 1 0 100% 15 P:positive gravitropism; C:mitochondrion; F:metal ion binding; P:ubiquinone biosynthetic process; F:dimethylallyltranstransferase activity; ; F:oxygen binding; C:endomembrane system; F:oxidoreductase activity, acting on paired donors, with incorporation or reduction of molecular oxygen, NADH or NADPH as one donor,…	K14066 GPS; geranyl diphosphate synthase [EC:2.5.1.1]
DN249710_c2_g4_i3				ref|XP_008787644.1| PREDICTED: solanesyl-diphosphate synthase 1, mitochondrial-like isoform X2 [Phoenix dactylifera]	Solanesyl-diphosphate synthase 1, mitochondrial OS=Oryza sativa subsp. japonica GN=SPS1 PE=1 SV=1	--NA-- 0 1 0 100% 19 C:integral to membrane; P:positive gravitropism; P:oxidation reduction; ; C:mitochondrion; P:ubiquinone biosynthetic process; F:dimethylallyltranstransferase activity; ; F:oxygen binding; ; C:endomembrane system; F:heme binding; F:oxi
DN385692_c0_g1_i1	1	terpene synthase（TPS）	none_DEGs	K12742 ispS; isoprene synthase [EC:4.2.3.27]	ref|ALT31699.1| terpene synthase, partial [Lilium hybrid cultivar]	Probable terpene synthase 9 OS=Ricinus communis GN=TPS9 PE=3 SV=1
DN252728_c0_g1_i1	2		salmon	K17982 TPS04, GES; geranyllinalool synthase [EC:4.2.3.144]	ref|AMT81306.1| linalool synthase [Lilium sp. BT-2016]	S-linalool synthase OS=Clarkia breweri GN=LIS PE=2 SV=1
DN202180_c0_g1_i4	3		none	K16055 TPS; trehalose 6-phosphate synthase/phosphatase [EC:2.4.1.15 3.1.3.12]	ref|XP_009406159.1| PREDICTED: alpha,alpha-trehalose-phosphate synthase [UDP-forming] 1-like [Musa acuminata subsp. malaccensis] XP_018683575.1 PREDICTED: alpha,alpha-trehalose-phosphate synthase [UDP-forming] 1-like [Musa acuminata subsp. malaccensis]	Alpha,alpha-trehalose-phosphate synthase [UDP-forming] 1 OS=Arabidopsis thaliana GN=TPS1 PE=1 SV=1
DN207210_c0_g1_i3	4		yellow	ref|XP_020255366.1| ent-copalyl diphosphate synthase 1, chloroplastic [Asparagus officinalis] ONK76443.1 uncharacterized protein A4U43_C03F27940 [Asparagus officinalis]	Ent-copalyl diphosphate synthase 1, chloroplastic OS=Oryza sativa subsp. japonica GN=CPS1 PE=2 SV=1	--NA-- 0 1 0 100% 12 P:defense response; ; F:terpene synthase activity; ; F:magnesium ion binding; P:gibberellin biosynthetic process; P:diterpene phytoalexin precursor biosynthetic process pathway; F:ent-copalyl diphosphate synthase activity; P:gibberell
DN228042_c0_g1_i3	5			Probable terpene synthase 9 OS=Ricinus communis GN=TPS9 PE=3 SV=1	--NA-- 0 1 0 100% 24 P:farnesyl diphosphate catabolic process; P:root development; F:manganese ion binding; F:isoprene synthase activity; P:response to wounding; P:geranyl diphosphate metabolic process; P:monoterpenoid biosynthetic process; ; F:sesquiterp	PF03936.14 Terpene synthase family, metal binding domain
DN385692_c0_g1_i1	6			ref|ALT31699.1| terpene synthase, partial [Lilium hybrid cultivar]	Probable terpene synthase 9 OS=Ricinus communis GN=TPS9 PE=3 SV=1	--NA-- 0 1 0 100% 24 P:response to jasmonic acid stimulus; F:alpha,alpha-trehalose-phosphate synthase (UDP-forming) activity; F:sesquiterpene synthase activity; P:monoterpenoid biosynthetic process; F:trehalose-phosphatase activity; P:response to cold; P:
DN251718_c0_g2_i1		linalool synthase（LIS）	brown	ref|XP_020242537.1| (3S,6E)-nerolidol synthase 1-like [Asparagus officinalis]	--NA-- 0 1 0 100% 13 F:sesquiterpene synthase activity; F:manganese ion binding; P:geranyl diphosphate metabolic process; P:monoterpene biosynthetic process; P:circadian rhythm; F:magnesium ion binding; P:farnesyl diphosphate catabolic process; C:chloropl	K15086 TPS14; (3S)-linalool synthase [EC:4.2.3.25]
DN244725_c9_g2_i2	1	(E)-beta-ocimene synthase(OCS)	grey	ref|AHD24667.1| terpene synthase [Lilium hybrid cultivar]	--NA-- 0 1 0 100% 28 P:farnesyl diphosphate catabolic process; P:root development; F:manganese ion binding; F:isoprene synthase activity; P:response to wounding; P:geranyl diphosphate metabolic process; P:monoterpenoid biosynthetic process; F:trehalose-ph	K20979 GES; geranyl diphosphate diphosphatase [EC:3.1.7.11]
DN385692_c0_g1_i1	2		none	ref|ALT31699.1| terpene synthase, partial [Lilium hybrid cultivar]	--NA-- 0 1 0 100% 24 P:response to jasmonic acid stimulus; F:alpha,alpha-trehalose-phosphate synthase (UDP-forming) activity; F:sesquiterpene synthase activity; P:monoterpenoid biosynthetic process; F:trehalose-phosphatase activity; P:response to cold; P:	K12742 ispS; isoprene synthase [EC:4.2.3.27]
DN253425_c2_g1_i1	3		turquoise	ref|XP_020105459.1| probable alpha,alpha-trehalose-phosphate synthase [UDP-forming] 7 [Ananas comosus] XP_020105460.1 probable alpha,alpha-trehalose-phosphate synthase [UDP-forming] 7 [Ananas comosus] XP_020105461.1 probable alpha,alpha-trehalose-phosphate synthase [UDP-forming] 7 [Ananas comosus]	--NA-- 0 1 0 100% 28 P:trehalose biosynthetic process; P:response to wounding; ; P:trehalose metabolism in response to stress; P:embryonic development ending in seed dormancy; P:monoterpenoid biosynthetic process; F:trehalose-phosphatase activity; C:alpha	--
DN245787_c1_g2_i1	1	alcohol acetyl transferase (AAT)	yellowgreen	ref|XP_009383682.1| PREDICTED: uncharacterized protein LOC103971395 [Musa acuminata subsp. malaccensis]	--	--
DN245787_c1_g3_i2	2		brown	ref|XP_009393392.1| PREDICTED: uncharacterized protein LOC103979089 [Musa acuminata subsp. malaccensis]	--	--
DN7516_c0_g2_i1	1	myrcene synthase (MYS)	none	ref|AMT81307.1| myrcene synthase [Lilium sp. BT-2016]	--NA-- 0 1 0 100% 17 ; P:root development; F:sesquiterpene synthase activity; F:manganese ion binding; P:monoterpenoid biosynthetic process; P:geranyl diphosphate metabolic process; P:response to wounding; P:response to herbivore; P:monoterpene biosynthet	K12742 ispS; isoprene synthase [EC:4.2.3.27]
DN245397_c0_g1_i2	2		grey	ref|AMT81307.1| myrcene synthase [Lilium sp. BT-2016]	--NA-- 0 1 0 100% 28 P:farnesyl diphosphate catabolic process; F:manganese ion binding; F:isoprene synthase activity; P:response to wounding; P:geranyl diphosphate metabolic process; P:monoterpenoid biosynthetic process; F:trehalose-phosphatase activity;	K12742 ispS; isoprene synthase [EC:4.2.3.27]
DN241384_c0_g3_i1	3		none	ref|AMT81307.1| myrcene synthase [Lilium sp. BT-2016]	--NA-- 0 1 0 100% 22 P:farnesyl diphosphate catabolic process; F:manganese ion binding; P:response to wounding; P:geranyl diphosphate metabolic process; F:trehalose-phosphatase activity; P:monoterpenoid biosynthetic process; ; ; F:(E)-beta-ocimene synthas	--
DN241384_c0_g1_i1	4			ref|AMT81307.1| myrcene synthase [Lilium sp. BT-2016]	(-)-alpha-terpineol synthase OS=Vitis vinifera PE=1 SV=1	--NA-- 0 1 0 100% 19 C:cytosol; P:response to insect; P:response to jasmonic acid stimulus; P:sesquiterpenoid biosynthetic process; ; F:manganese ion binding; P:geranyl diphosphate metabolic process; P:response to wounding; P:response to herbivore; P:mono
DN241384_c0_g4_i2	5			ref|AMT81307.1| myrcene synthase [Lilium sp. BT-2016]	--NA-- 0 1 0 100% 29 C:cytosol; F:sabinene synthase activity; P:response to insect; ; P:response to jasmonic acid stimulus; P:root development; ; P:monoterpenoid biosynthetic process; P:response to cold; P:response to wounding; P:geranyl diphosphate metab	K12742 ispS; isoprene synthase [EC:4.2.3.27]
DN226949_c0_g1_i1	1	acetyl-CoA acetyltransferase (AACT)	pink	K00626 E2.3.1.9, atoB; acetyl-CoA C-acetyltransferase [EC:2.3.1.9]	ref|XP_010942603.1| PREDICTED: acetyl-CoA acetyltransferase, cytosolic 1 [Elaeis guineensis] XP_010942604.1 PREDICTED: acetyl-CoA acetyltransferase, cytosolic 1 [Elaeis guineensis]	Acetyl-CoA acetyltransferase, cytosolic 1 OS=Arabidopsis thaliana GN=AAT1 PE=2 SV=1
DN479084_c0_g1_i1	2		midnightblue	--	ref|SED02424.1| acetyl-CoA acetyltransferase [Bradyrhizobium erythrophlei]	Acetyl-CoA acetyltransferase OS=Rhizobium meliloti (strain 1021) GN=phaA PE=3 SV=1
DN251882_c0_g4_i2		hydroxymethylglutaryl-CoA synthase (HMGS)	lightgreen	K01641 E2.3.3.10; hydroxymethylglutaryl-CoA synthase [EC:2.3.3.10]	ref|APU50919.1| hydroxymethylglutaryl-CoA synthase [Fritillaria cirrhosa]	Hydroxymethylglutaryl-CoA synthase OS=Arabidopsis thaliana GN=HMGS PE=1 SV=2
DN247468_c0_g1_i1	1	hydroxymethylglutaryl-CoA reductase (HMGR)	grey	K00021 HMGCR; hydroxymethylglutaryl-CoA reductase (NADPH) [EC:1.1.1.34]	ref|XP_008782826.1| PREDICTED: 3-hydroxy-3-methylglutaryl-coenzyme A reductase 3 [Phoenix dactylifera]	3-hydroxy-3-methylglutaryl-coenzyme A reductase OS=Zea mays GN=HMGR PE=3 SV=1
DN243677_c1_g4_i2	2		darkred	ref|XP_009387500.1| PREDICTED: 3-hydroxy-3-methylglutaryl-coenzyme A reductase 3-like [Musa acuminata subsp. malaccensis]	3-hydroxy-3-methylglutaryl-coenzyme A reductase OS=Zea mays GN=HMGR PE=3 SV=1	3-hydroxy-3-methylglutaryl-coenzyme a reductase 3-like 0 1 0 100% 8 P:coenzyme A metabolic process; C:integral to membrane; P:oxidation reduction; F:hydroxymethylglutaryl-CoA reductase (NADPH) activity; F:NADP or NADPH binding; C:endoplasmic reticulum membrane; P:isoprenoid biosynthetic process; P:steroid biosynthetic process EC:1.1.1.34
DN242099_c0_g1_i2		mevalonate kinase (MK)	green	K16190 GLCAK; glucuronokinase [EC:2.7.1.43]	ref|XP_020275482.1| glucuronokinase 1-like [Asparagus officinalis] ONK62357.1 uncharacterized protein A4U43_C07F3050 [Asparagus officinalis]	Glucuronokinase 1 OS=Arabidopsis thaliana GN=GLCAK1 PE=1 SV=1
DN251718_c0_g4_i1	1	(3S,6E)-nerolidol synthase (NES)	darkgreen	ref|XP_0200916erolidol synthase 1-like [Ananas comosus]	100% 8 ; F:sesquiterpene synthase activity; P:geranyl diphosphate metabolic process; ; P:monoterpene biosynthetic procyl diphosphate catabolic process; C:chloroplast stroma	--
DN251718_c0_g2_i1	2		brown	ref|XP_020242537.1| (3S,6E)-nerolidol synthase 1-like [Asparagus officinalis] ene synthase 13 OS=Ricinus communis GN=TPS13 PE=3 SV=1	At1g61680 no definition	(3S)-linalool synthase [EC:4.2.3.25]
DN245847_c0_g1_i2	1	FPPS: farnesyl pyrophosphate synthase	green	ref|ADZ57167.1| farnesyl pyrophosphate synthase [Lilium longiflorum]	--NA-- 0 1 0 100% 15 F:dimethylallyltranstransferase activity; C:plastid; P:fate biosynthetic process; P:positive regulation of biological process; C:intracellular organelle lumen; P:geranyl diphetic process; C:peroxisome; C:cytosol; F:metal ion binding;	K00787 FDPS; farnesylthase [EC:2.5.1.1 2.5.1.10]
DN205559_c0_g1_i1	2			ref|XP_013703197.1| PREDICTED: farnesyl pyrophosphate synthase 1, mitochondrial [Brassica napus] CDX77796.1 BnaC07g20500D [Brassica napus]	Farnesyl pyrophosphate synthase 1, mitochondrial OS=Arabidopsis thaliana GN=FPS1 PE=2 SV=2	--NA-- 0 1 0 100% 10 F:geranyltranstransferase activity; C:cytosol; P:geranyl diphosphate biosynthetic process; F:metal ion binding; F:lavandulyl diphosphate synthase activity; P:farnesyl diphosphate biosynthetic process; F:dimethylallyltranstransferase a
DN432882_c0_g1_i1		erythrose 4-phosphate (E4P, shikimate pathway)	non	--	ref|WP_074528793.1| erythrose-4-phosphate dehydrogenase [Pseudomonas psychrotolerans] APQ12247.1 erythrose-4-phosphate dehydrogenase [Pseudomonas psychrotolerans]	D-erythrose-4-phosphate dehydrogenase OS=Klebsiella pneumoniae (strain 342) GN=epd PE=3 SV=1
DN239733_c0_g1_i6	1	3-deoxy-7-phosphoheptulonate synthase (DAHPS, shikimate pathway)	plum1	K01626 E2.5.1.54, aroF, aroG, aroH; 3-deoxy-7-phosphoheptulonate synthase [EC:2.5.1.54]	ref|XP_010926324.1| PREDICTED: phospho-2-dehydro-3-deoxyheptonate aldolase 2, chloroplastic [Elaeis guineensis]	Phospho-2-dehydro-3-deoxyheptonate aldolase 1, chloroplastic OS=Nicotiana tabacum GN=DHAPS-1 PE=2 SV=1
DN238548_c0_g5_i1	2		yellow	K01626 E2.5.1.54, aroF, aroG, aroH; 3-deoxy-7-phosphoheptulonate synthase [EC:2.5.1.54]	ref|XP_010926324.1| PREDICTED: phospho-2-dehydro-3-deoxyheptonate aldolase 2, chloroplastic [Elaeis guineensis]	Phospho-2-dehydro-3-deoxyheptonate aldolase 1, chloroplastic OS=Solanum tuberosum GN=SHKA PE=1 SV=2
DN253155_c2_g1_i3	1	shikimate kinase (SK, shikimate pathway)	darkturquoise	ref|XP_010937052.1| PREDICTED: shikimate kinase 3, chloroplastic [Elaeis guineensis]	Shikimate kinase 3, chloroplastic OS=Oryza sativa subsp. japonica GN=SK3 PE=1 SV=2	--NA-- 0 1 0 100% 13 F:shikimate kinase activity; C:mitochondrion; P:chorismate biosynthetic process; P:thylakoid membrane organization; P:chloroplast organization; F:ATP binding; F:magnesium ion binding; P:phosphorylation; C:chloroplast stroma; P:shikima
DN243167_c0_g2_i3	2		red	--	ref|XP_010919987.1| PREDICTED: probable inactive shikimate kinase like 2, chloroplastic [Elaeis guineensis]	Probable inactive shikimate kinase like 2, chloroplastic OS=Arabidopsis thaliana GN=SKL2 PE=2 SV=2
DN251753_c4_g2_i1	1	3-dehydroquinate synthase (DHQS)	darkorange	--	ref|XP_017701505.1| PREDICTED: 3-dehydroquinate synthase, chloroplastic [Phoenix dactylifera]	3-dehydroquinate synthase, chloroplastic OS=Actinidia chinensis GN=DHQS PE=1 SV=2
DN250718_c4_g1_i4	2		lightyellow	K01735 aroB;3-dehydroquinate synthase [EC:4.2.3.4]	ref|XP_010935108.1| PREDICTED: 3-dehydroquinate synthase, chloroplastic-like [Elaeis guineensis]	3-dehydroquinate synthase, chloroplastic OS=Actinidia chinensis GN=DHQS PE=1 SV=2
DN242257_c0_g1_i1	3		skyblue	--	ref|XP_008811564.1| PREDICTED: 3-dehydroquinate synthase homolog isoform X1 [Phoenix dactylifera]	3-dehydroquinate synthase OS=Methanosphaera stadtmanae (strain ATCC 43021 / DSM 3091 / JCM 11832 / MCB-3) GN=aroB apos; PE=3 SV=1
DN253155_c2_g1_i3	1	dehydroquinate dehydratase/shikimate dehydrogenase (DHD/SHD)	darkturquoise	ref|XP_010937052.1| PREDICTED: shikimate kinase 3, chloroplastic [Elaeis guineensis]	Shikimate kinase 3, chloroplastic OS=Oryza sativa subsp. japonica GN=SK3 PE=1 SV=2	--NA-- 0 1 0 100% 13 F:shikimate kinase activity; C:mitochondrion; P:chorismate biosynthetic process; P:thylakoid membrane organization; P:chloroplast organization; F:ATP binding; F:magnesium ion binding; P:phosphorylation; C:chloroplast stroma; P:shikima
DN243167_c0_g2_i3	2		red	--	ref|XP_010919987.1| PREDICTED: probable inactive shikimate kinase like 2, chloroplastic [Elaeis guineensis]	Probable inactive shikimate kinase like 2, chloroplastic OS=Arabidopsis thaliana GN=SKL2 PE=2 SV=2
DN253043_c1_g9_i2	1	3-phospho shikimate 1-carboxyvinyltransferase (EPSPS)	darkred	--	ref|XP_012068078.1| uncharacterized protein LOC105630751 [Jatropha curcas] KDP41524.1 hypothetical protein JCGZ_15931 [Jatropha curcas]	3-phosphoshikimate 1-carboxyvinyltransferase 1, chloroplastic OS=Nicotiana tabacum GN=EPSPS-1 PE=2 SV=1
DN252491_c3_g5_i2	2		yellow	K00800 aroA; 3-phosphoshikimate 1-carboxyvinyltransferase [EC:2.5.1.19]	ref|XP_020683804.1| 3-phosphoshikimate 1-carboxyvinyltransferase 2 [Dendrobium catenatum]	3-phosphoshikimate 1-carboxyvinyltransferase, chloroplastic OS=Arabidopsis thaliana GN=At2g45300 PE=2 SV=3
DN248560_c1_g3_i1	1	chorismate synthase (CS)	darkturquoise	--	ref|AHF20164.1| chorismate synthase, partial [Musa acuminata AAA Group]	Chorismate synthase, chloroplastic OS=Capnoides sempervirens PE=1 SV=1
DN248560_c1_g2_i2	2		darkturquoise	K01736 aroC; chorismate synthase [EC:4.2.3.5]	ref|XP_020089223.1| chorismate synthase, chloroplastic [Ananas comosus]	Chorismate synthase, chloroplastic OS=Capnoides sempervirens PE=1 SV=1
DN214833_c0_g2_i1	1	chorismate mutases (CMs)	darkturquoise	K01850 E5.4.99.5; chorismate mutase [EC:5.4.99.5]	ref|XP_020092801.1| chorismate mutase 3, chloroplastic-like [Ananas comosus]	Chorismate mutase 1, chloroplastic OS=Arabidopsis thaliana GN=CM1 PE=1 SV=3
DN174961_c0_g2_i1	2		darkturquoise	ref|XP_017700028.1| PREDICTED: chorismate mutase 2-like [Phoenix dactylifera]	Chorismate mutase 2 OS=Arabidopsis thaliana GN=CM2 PE=1 SV=1	--NA-- 0 1 0 100% 6 C:intracellular membrane-bounded organelle; F:chorismate mutase activity; C:cytoplasmic part; P:tryptophan biosynthetic process; P:tyrosine biosynthetic process; P:L-phenylalanine biosynthetic process EC:5.4.99.5
DN174961_c0_g1_i1	3		plum1	K01850 E5.4.99.5; chorismate mutase [EC:5.4.99.5]	ref|XP_017700028.1| PREDICTED: chorismate mutase 2-like [Phoenix dactylifera]	Chorismate mutase 2 OS=Arabidopsis thaliana GN=CM2 PE=1 SV=1
DN246099_c1_g6_i3		prephenate aminotransferase (PAT)	red	K15849 PAT, AAT; bifunctional aspartate aminotransferase and glutamate/aspartate-prephenate aminotransferase [EC:2.6.1.1 2.6.1.78 2.6.1.79]	ref|XP_020101530.1| bifunctional aspartate aminotransferase and glutamate/aspartate-prephenate aminotransferase-like [Ananas comosus]	Bifunctional aspartate aminotransferase and glutamate/aspartate-prephenate aminotransferase OS=Petunia hybrida PE=1 SV=1
DN252205_c1_g6_i1	1	arogenate dehydratases (ADTs)	yellow	--	ref|OAY83133.1| Arogenate dehydratase/prephenate dehydratase 6, chloroplastic [Ananas comosus]	Arogenate dehydratase 5, chloroplastic OS=Arabidopsis thaliana GN=ADT5 PE=1 SV=1
DN252205_c1_g5_i6	2		darkturquoise	K05359 ADT, PDT; arogenate/prephenate dehydratase [EC:4.2.1.91 4.2.1.51]	ref|XP_004251016.1| PREDICTED: arogenate dehydratase/prephenate dehydratase 6, chloroplastic-like [Solanum lycopersicum]	Arogenate dehydratase/prephenate dehydratase 6, chloroplastic OS=Arabidopsis thaliana GN=ADT6 PE=1 SV=1
DN252205_c0_g3_i1	3		saddlebrown	--	ref|XP_010910071.2| PREDICTED: arogenate dehydratase/prephenate dehydratase 6, chloroplastic-like [Elaeis guineensis] Arogenate dehydratase/prephenate dehydratase 1, chloroplastic OS=Arabidopsis thaliana GN=ADT1 PE=1 SV=1	--NA-- 0 1 0 100% 6 F:arogenate dehydratase activity; P:response to abiotic stimulus; C:chloroplast; P:tryptophan biosynthetic process; P:tyrosine biosynthetic process; P:L-phenylalanine biosynthetic process EC:4.2.1.91
DN252205_c0_g1_i1	4		saddlebrown	--	ref|XP_009402106.1| PREDICTED: arogenate dehydratase/prephenate dehydratase 2, chloroplastic-like [Musa acuminata subsp. malaccensis]	Arogenate dehydratase/prephenate dehydratase 2, chloroplastic OS=Arabidopsis thaliana GN=ADT2 PE=1 SV=1
DN247383_c0_g2_i1	5		greenyellow	K05359 ADT, PDT; arogenate/prephenate dehydratase [EC:4.2.1.91 4.2.1.51]	ref|XP_010923864.1| PREDICTED: arogenate dehydratase/prephenate dehydratase 2, chloroplastic isoform X2 [Elaeis guineensis]	Arogenate dehydratase/prephenate dehydratase 1, chloroplastic OS=Arabidopsis thaliana GN=ADT1 PE=1 SV=1
DN243128_c4_g1_i1	6		turquoise	K05359 ADT, PDT; arogenate/prephenate dehydratase [EC:4.2.1.91 4.2.1.51]	ref|OAY83133.1| Arogenate dehydratase/prephenate dehydratase 6, chloroplastic [Ananas comosus]	Arogenate dehydratase/prephenate dehydratase 6, chloroplastic OS=Arabidopsis thaliana GN=ADT6 PE=1 SV=1
DN246979_c0_g5_i1	1	phenylalanine ammonia lyase (PAL)	plum1	ref|BAM28963.1| phenylalanine ammonia lyase [Lilium hybrid division I]	--NA-- 0 1 0 100% 6 C:cytoplasm; F:phenylalanine ammonia-lyase activity; P:cinnamic acid biosynthetic process; P:L-phenylalanine catabolic process; P:tyrosine metabolic process; P:alkaloid biosynthetic process EC:4.3.1.5	--
DN250402_c0_g2_i3	2			K10775 PAL; phenylalanine ammonia-lyase [EC:4.3.1.24]	ref|BAM28966.1| phenylalanine ammonia lyase [Lilium hybrid division I]	Phenylalanine ammonia-lyase OS=Bromheadia finlaysoniana GN=PAL PE=2 SV=1
DN247360_c4_g1_i2	3			-ref|AHF20177.1| phenylalanine ammonia lyase, partial [Musa acuminata AAA Group]	Phenylalanine ammonia-lyase (Fragment) OS=Malus domestica GN=PAL PE=2 SV=1	--NA-- 0 1 0 100% 5 ; P:cellular aromatic compound metabolic process; F:lyase activity; ;
DN247360_c4_g2_i2	4			-ref|AHF20177.1| phenylalanine ammonia lyase, partial [Musa acuminata AAA Group]	Phenylalanine ammonia-lyase 2 (Fragment) OS=Solanum tuberosum GN=PAL-2 PE=3 SV=1	--NA-- 0 1 0 100% 7 C:cytoplasm; F:phenylalanine ammonia-lyase activity; F:protein binding; P:cinnamic acid biosynthetic process; P:L-phenylalanine catabolic process; P:tyrosine metabolic process; P:alkaloid biosynthetic process EC:4.3.1.5
DN246979_c0_g6_i1	5			--	ref|BAM28968.1| phenylalanine ammonia lyase [Lilium hybrid division I]	Phenylalanine ammonia-lyase OS=Bromheadia finlaysoniana GN=PAL PE=2 SV=1
DN246979_c0_g7_i1	6			-ref|BAM28968.1| phenylalanine ammonia lyase [Lilium hybrid division I]	Phenylalanine ammonia-lyase 1 OS=Lithospermum erythrorhizon PE=2 SV=1	phenylalanine ammonia-lyase 1 0 1 0 100% 6 C:cytoplasm; F:phenylalanine ammonia-lyase activity; P:cinnamic acid biosynthetic process; P:L-phenylalanine catabolic process; P:tyrosine metabolic process; P:alkaloid biosynthetic process EC:4.3.1.5 At2g37040 Phenylalanine and histidine ammonia-lyase Q Secondary metabolites biosynthesis, transport and catabolism ;
DN246979_c0_g1_i1	7			-ref|BAM28968.1| phenylalanine ammonia lyase [Lilium hybrid division I]	Phenylalanine ammonia-lyase 1 OS=Arabidopsis thaliana GN=PAL1 PE=1 SV=3	phenylalanine ammonia-lyase 1 0 1 0 100% 6 C:cytoplasm; F:phenylalanine ammonia-lyase activity; P:cinnamic acid biosynthetic process; P:L-phenylalanine catabolic process; P:tyrosine metabolic process; P:alkaloid biosynthetic process EC:4.3.1.5 At2g37040 Phenylalanine and histidine ammonia-lyase Q Secondary metabolites biosynthesis, transport and catabolism ;
DN251850_c4_g2_i1	1	3-ketoacyl CoA thiolase (KAT)	darkgrey	K07513 ACAA1; acetyl-CoA acyltransferase 1 [EC:2.3.1.16]	ref|ALT31697.1| 3-ketoacyl-CoA thiolase [Lilium hybrid cultivar]	3-ketoacyl-CoA thiolase 2, peroxisomal OS=Arabidopsis thaliana GN=PED1 PE=1 SV=2
DN246524_c2_g5_i1	2		magenta	--	-- 3-ketoacyl-CoA thiolase 5, peroxisomal OS=Arabidopsis thaliana GN=KAT5 PE=2 SV=2	--
DN249685_c0_g1_i1	1	benzaldehyde dehydrogenase (BALD)	grey	K12355 REF1; coniferyl-aldehyde dehydrogenase [EC:1.2.1.68]	ref|XP_009403415.1| PREDICTED: aldehyde dehydrogenase family 2 member C4 [Musa acuminata subsp. malaccensis]	Aldehyde dehydrogenase family 2 member C4 OS=Arabidopsis thaliana GN=ALDH2C4 PE=1 SV=2
DN249662_c1_g4_i1	2		darkgreen	--	ref|XP_008778953.1| PREDICTED: 5-methyltetrahydropteroyltriglutamate--homocysteine methyltransferase 1 [Phoenix dactylifera] 5-methyltetrahydropteroyltriglutamate--homocysteine methyltransferase 2 OS=Oryza sativa subsp. japonica GN=Os12g0624000 PE=2 SV=1	--NA-- 0 1 0 100% 46 F:benzaldehyde dehydrogenase activity; ; F:2-naphthaldehyde dehydrogenase activity; F:fatty-acyl-CoA reductase (alcohol-forming) activity; C:vacuolar membrane; F:3-methylsalicylaldehyde dehydrogenase activity; C:chloroplast envelope;
DN242156_c0_g1_i1	3		grey	K00549 metE; 5-methyltetrahydropteroyltriglutamate--homocysteine methyltransferase [EC:2.1.1.14]	ref|XP_009398356.1| PREDICTED: 5-methyltetrahydropteroyltriglutamate--homocysteine methyltransferase 2 [Musa acuminata subsp. malaccensis]	5-methyltetrahydropteroyltriglutamate--homocysteine methyltransferase 2 OS=Oryza sativa subsp. japonica GN=Os12g0624000 PE=2 SV=1--NA-- 0 1 0 100% 46 F:benzaldehyde dehydrogenase activity; ; F:2-naphthaldehyde dehydrogenase activity; F:fatty-acyl-CoA reductase (alcohol-forming) activity; C:vacuolar membrane; F:3-methylsalicylaldehyde dehydrogenase activity; C:chloroplast envelope; C:apoplast; F:c…
DN87519_c0_g2_i1	1	S-adenosyl-L-methionine-dependent (SAM) methyltransferase (SAM-Mtases)	saddlebrown	--	ref|XP_020081930.1| probable methyltransferase PMT9 isoform X1 [Ananas comosus]	Probable methyltransferase PMT9 OS=Arabidopsis thaliana GN=At5g14430 PE=2 SV=1
DN252842_c0_g4_i2	2		pink	--	ref|XP_010918079.1| PREDICTED: probable methyltransferase PMT21 [Elaeis guineensis] XP_010918080.1 PREDICTED: probable methyltransferase PMT21 [Elaeis guineensis]	Probable methyltransferase PMT21 OS=Arabidopsis thaliana GN=ERD3 PE=2 SV=1 --NA-- 0 1 0 100% 8 C:integral to membrane; C:plasmodesma; P:methylation; C:endosome; C:vacuolar membrane; P:cell wall pectin metabolic process; F:S-adenosylmethionine-dependent methyltransferase activity; C:trans-Golgi network
DN252181_c0_g8_i4	3		pink	--	ref|XP_010906388.1| PREDICTED: probable methyltransferase PMT24 [Elaeis guineensis]	Probable methyltransferase PMT27 OS=Arabidopsis thaliana GN=At3g51070 PE=3 SV=1
DN251272_c0_g2_i3	4		brown	--	ref|XP_009400717.1| PREDICTED: probable methyltransferase PMT15 [Musa acuminata subsp. malaccensis]	Probable methyltransferase PMT16 OS=Arabidopsis thaliana GN=At2g45750 PE=3 SV=1
DN251215_c0_g3_i3	5		pink	--	ref|XP_008811174.1| PREDICTED: probable pectin methyltransferase QUA2 [Phoenix dactylifera]	Probable pectin methyltransferase QUA2 OS=Arabidopsis thaliana GN=QUA2 PE=1 SV=2
DN247022_c0_g1_i1	6		pink	--	ref|JAT67434.1| putative methyltransferase PMT18 [Anthurium amnicola]	Probable methyltransferase PMT18 OS=Arabidopsis thaliana GN=At1g33170 PE=2 SV=1
DN246580_c3_g1_i1	7		skyblue3	--	ref|XP_009410679.1| PREDICTED: probable methyltransferase PMT26 [Musa acuminata subsp. malaccensis]	Probable methyltransferase PMT26 OS=Arabidopsis thaliana GN=At5g64030 PE=2 SV=1
DN245746_c0_g3_i2	8		greenyellow	--	ref|XP_008784684.1| PREDICTED: probable methyltransferase PMT2 [Phoenix dactylifera]	Probable methyltransferase PMT2 OS=Arabidopsis thaliana GN=At1g26850 PE=2 SV=2
DN244354_c0_g1_i1	9		skyblue	--	ref|XP_010905802.1| PREDICTED: probable methyltransferase PMT3 [Elaeis guineensis]	Probable methyltransferase PMT1 OS=Arabidopsis thaliana GN=At3g23300 PE=2 SV=2
DN225471_c0_g1_i1	10		greenyellow	--	ref|XP_008802371.1| PREDICTED: probable methyltransferase PMT19 [Phoenix dactylifera]	Probable methyltransferase PMT19 OS=Arabidopsis thaliana GN=At2g43200 PE=3 SV=1
DN238064_c0_g1_i1	11		salmon	-- ref|XP_020695470.1| probable methyltransferase PMT17 [Dendrobium catenatum]	Probable methyltransferase PMT18 OS=Arabidopsis thaliana GN=At1g33170 PE=2 SV=1	--NA-- 0 1 0 100% 10 C:integral to membrane; C:plasmodesma; C:endosome; C:plant-type cell wall; C:vacuolar membrane; P:cell wall pectin metabolic process; F:S-adenosylmethionine-dependent methyltransferase activity; C:trans-Golgi network; C:endoplasmic re
DN242475_c1_g1_i1	12		sienna3	--	ref|XP_010942013.1| PREDICTED: probable methyltransferase PMT28 [Elaeis guineensis]	Probable methyltransferase PMT28 OS=Arabidopsis thaliana GN=At1g19430 PE=2 SV=1
DN243132_c1_g2_i5	13		orange	--	ref|XP_015389786.1| PREDICTED: probable methyltransferase PMT7 [Citrus sinensis]	Probable methyltransferase PMT7 OS=Arabidopsis thaliana GN=At5g04060 PE=2 SV=1
DN243256_c0_g2_i1	14		skyblue3	-- ref|XP_010908928.1| PREDICTED: probable methyltransferase PMT26 [Elaeis guineensis]	Probable methyltransferase PMT26 OS=Arabidopsis thaliana GN=At5g64030 PE=2 SV=1	probable methyltransferase pmt26 0 1 0 100% 3 C:integral to membrane; F:methyltransferase activity; P:methylation EC:2.1.1.0
DN223949_c0_g3_i1		benzenoid carboxyl methyltransferase (BCMT)(Salicylate/benzoate carboxyl methyltransferase)	none	K21483	ref|XP_010266334.1| PREDICTED: jasmonate O-methyltransferase-like [Nelumbo nucifera]	Salicylate/benzoate carboxyl methyltransferase OS=Arabidopsis thaliana GN=BSMT1 PE=1 SV=1
DN223949_c0_g1_i1		benzoic acid carboxyl methyltransferase (BAMT)	none	ref|XP_010657481.1| PREDICTED: LOW QUALITY PROTEIN: 7-methylxanthosine synthase 1-like [Vitis vinifera]	--NA-- 0 1 0 100% 7 F:S-adenosylmethionine-dependent methyltransferase activity; F:S-adenosyl-L-methionine:benzoic acid carboxyl methyl transferase activity; P:response to wounding; P:defense response; ; P:methylation; P:response to other organism	--
DN408047_c0_g1_i1		(iso)eugenol O-methyltransferase (IEMT)	none	ref|BAV54110.1| O-methyltransferase [Eriobotrya japonica]	--NA-- 0 1 0 100% 13 C:cytoplasm; F:isoflavone 4'-O-methyltransferase activity; F:11-O-demethyl-17-O-deacetylvindoline O-methyltransferase activity; F:isoflavone 7-O-methyltransferase activity; P:methylation; F:myricetin 3'-O-methyltransferase activity; P	K16040 ROMT; trans-resveratrol di-O-methyltransferase [EC:2.1.1.240]
DN223949_c0_g3_i1		benzoic acid/salicylic acid carboxyl methyltransferase (BSMT)	none	ref|XP_010266334.1| PREDICTED: jasmonate O-methyltransferase-like [Nelumbo nucifera]	--NA-- 0 1 0 100% 8 P:organic substance metabolic process; F:S-adenosylmethionine-dependent methyltransferase activity; F:S-adenosyl-L-methionine:benzoic acid carboxyl methyl transferase activity; P:response to wounding; P:defense response; ; P:methylatio	K21483
DN75774_c0_g1_i1		benzylalcohol acetyltranferase (BEAT)	non_DEGs	ref|NP_199606.1| HXXXD-type acyl-transferase family protein [Arabidopsis thaliana] BAB09047.1 acetyl-CoA:benzylalcohol acetyltranferase-like protein [Arabidopsis thaliana] BAC42473.1 putative acetyl-CoA:benzylalcohol acetyltranferase [Arabidopsis thaliana] AAO63428.1 At5g47950 [Arabidopsis thaliana] AED95598.1 HXXXD-type acyl-transferase family protein [Arabidopsis thaliana]	bahd acyltransferase at5g47980-like 0 1 0 100% 2 C:cytoplasm; F:transferase activity, transferring acyl groups other than amino-acyl groups EC:2.3.1.0	--
DN253491_c1_g6_i1	1	benzyl alcohol O-benzoyltransferase (BEBT)	none	ref|EOY10292.1| Benzoyl coenzyme A: Benzyl alcohol benzoyl transferase [Theobroma cacao]	--NA-- 0 1 0 100% 21 F:13-hydroxylupinine O-tigloyltransferase activity; F:basic amino acid transmembrane transporter activity; P:response to hormone stimulus; P:lipid biosynthetic process; F:L-amino acid transmembrane transporter activity; P:cellular lip	--
DN249065_c0_g1_i3	2		darkturquoise	Benzyl alcohol O-benzoyltransferase OS=Nicotiana tabacum GN=HSR201 PE=1 SV=1	At5g17540 no definition	-- ref|NP_001315395.1| benzyl alcohol O-benzoyltransferase-like [Cucumis melo] AAW51125.1 putative alcohol acyl-transferases [Cucumis melo]
DN240712_c1_g3_i1	3		paleturquoise	Benzyl alcohol O-benzoyltransferase OS=Nicotiana tabacum GN=HSR201 PE=1 SV=1	At5g17540 no definition	-- ref|NP_001315395.1| benzyl alcohol O-benzoyltransferase-like [Cucumis melo] AAW51125.1 putative alcohol acyl-transferases [Cucumis melo]
DN240712_c1_g4_i1	4		paleturquoise	ref|XP_008779984.1| PREDICTED: benzyl alcohol O-benzoyltransferase-like [Phoenix dactylifera]	--NA-- 0 1 0 100% 9 F:acetyl CoA:(Z)-3-hexen-1-ol acetyltransferase activity; F:13-hydroxylupinine O-tigloyltransferase activity; P:alkaloid biosynthetic process; P:external encapsulating structure organization; ; P:cellular lipid metabolic process; F:N-a	K19861
DN249856_c1_g3_i1	5		darkturquoise	ref|XP_004290447.1| PREDICTED: benzyl alcohol O-benzoyltransferase [Fragaria vesca subsp. vesca]	--NA-- 0 1 0 100% 2 F:13-hydroxylupinine O-tigloyltransferase activity; P:alkaloid biosynthetic process EC:2.3.1.93	--
DN249856_c1_g6_i1	6		darkturquoise	ref|XP_004290447.1| PREDICTED: benzyl alcohol O-benzoyltransferase [Fragaria vesca subsp. vesca]	--NA-- 0 1 0 100% 2 F:13-hydroxylupinine O-tigloyltransferase activity; P:alkaloid biosynthetic process EC:2.3.1.93	--
DN250884_c0_g1_i1	1	allene oxide synthase	lightcyan	ref|XP_010941897.1| PREDICTED: allene oxide synthase 1, chloroplastic [Elaeis guineensis] Allene oxide synthase 1, chloroplastic OS=Oryza sativa subsp. japonica GN=CYP74A1 PE=2 SV=1	At5g42650 no definition PF00067.20 Cytochrome P450	K01723 AOS; hydroperoxide dehydratase [EC:4.2.1.92]
DN248132_c0_g1_i1	2			-ref|XP_008778307.1| PREDICTED: allene oxide synthase 2-like [Phoenix dactylifera]	Allene oxide synthase, chloroplastic OS=Linum usitatissimum GN=CYP74A PE=1 SV=1	allene oxide synthase 2-like 0 1 0 100% 8 P:fatty acid biosynthetic process; F:monooxygenase activity; F:iron ion binding; F:heme binding; F:oxidoreductase activity, acting on paired donors, with incorporation or reduction of molecular oxygen; F:lyase activity; C:plastid; P:oxidation reduction
DN248132_c0_g2_i1	3			K01723 AOS; hydroperoxide dehydratase [EC:4.2.1.92]	ref|XP_009412306.1| PREDICTED: allene oxide synthase 2-like [Musa acuminata subsp. malaccensis]	Allene oxide synthase 2, chloroplastic OS=Solanum lycopersicum GN=AOS2 PE=1 SV=1
DN250884_c0_g7_i1	4			-ref|XP_010913749.1| PREDICTED: allene oxide synthase 2-like [Elaeis guineensis]	Allene oxide synthase 2, chloroplastic OS=Solanum lycopersicum GN=AOS2 PE=1 SV=1	allene oxide synthase 2-like 0 1 0 100% 10 P:defense response; P:fatty acid biosynthetic process; F:lyase activity; F:metal ion binding; P:jasmonic acid biosynthetic process; C:chloroplast envelope; F:monooxygenase activity; P:sterol metabolic process; C:chloroplast thylakoid membrane; C:plastid inner membrane
DN253294_c0_g7_i5	1	lipoxygenase（LOX）	greenyellow	ref|XP_008801705.1| PREDICTED: probable linoleate 9S-lipoxygenase 4 [Phoenix dactylifera] Probable linoleate 9S-lipoxygenase 5 OS=Solanum tuberosum GN=LOX1.5 PE=2 SV=1	At1g55020 no definition	K15718 LOX1_5; linoleate 9Slipoxygenase [EC:1.13.11.58]
DN253294_c0_g5_i1	2		greenyellow	PREDICTED: probable linoleate 9S-lipoxygenase 5 [Musa acuminata subsp. malaccensis]	probable linoleate 9s-lipoxygenase 5 0 1 0 100% 3 F:medation reduction; F:oxidoreductase activity, acting on single donors with incorporation of molecular of two atoms of oxygen EC:1.13.11.0	--
DN253294_c0_g8_i1	3			-ref|XP_008801705.1| PREDICTED: probable linoleate 9S-lipoxygenase 4 [Phoenix dactylifera]	Linoleate 9S-lipoxygenase 1 OS=Hordeum vulgare GN=LOX1.1 PE=1 SV=2	--NA-- 0 1 0 100% 13 P:electron transport chain; P:fatty acid metabolic process; P:lipid oxidation; P:response to jasmonic acid stimulus; P:response to wounding; C:plastid; ; P:lateral root formation; ; F:lipoxygenase activity; P:defense response to bacte
DN247145_c0_g1_i1	4			K00454 LOX2S; lipoxygenase [EC:1.13.11.12]	ref|XP_010930109.1| PREDICTED: lipoxygenase 6, chloroplastic isoform X1 [Elaeis guineensis] XP_010930110.1 PREDICTED: lipoxygenase 6, chloroplastic isoform X1 [Elaeis guineensis]	Lipoxygenase 6, chloroplastic OS=Arabidopsis thaliana GN=LOX6 PE=2 SV=1
DN118887_c0_g1_i1		hydroperoxide lyase	tan	ref|ALT31696.1| hydroperoxide lyase [Lilium hybrid cultivar]	--NA-- 0 1 0 100% 10 P:fatty acid biosynthetic process; F:lyase activity; C:plastid outer membrane; F:metal ion binding; P:response to wounding; F:oxidoreductase activity, acting on paired donors, with incorporation or reduction of molecular oxygen; F:mon	K10528 HPL; hydroperoxide lyase [EC:4.1.2.-]
DN252291_c1_g7_i1	1	2-alkenal reductase	grey	ref|XP_009401137.1| PREDICTED: 2-alkenal reductase (NADP(+)-dependent) [Musa acuminata subsp. malaccensis]	--NA-- 0 1 0 100% 14 P:response to oxidative stress; P:unsaturated fatty acid metabolic process; C:cytosol; P:oxidation reduction; F:zinc ion binding; ; P:terpene metabolic process; P:icosanoid metabolic process; F:oxidoreductase activity, acting on CH-OH	K08070
DN252291_c1_g5_i1	2		darkturquois	ref|XP_019704194.1| PREDICTED: 2-alkenal reductase (NADP(+)-dependent)-like [Elaeis guineensis]	--NA-- 0 1 0 100% 9 P:response to oxidative stress; ; P:response to cadmium ion; F:NADPH binding; ; F:2-alkenal reductase activity; C:nucleus; C:cytosol; P:terpene metabolic process EC:1.3.1.81; EC:1.3.1.74	--
DN252291_c1_g2_i1	3			-ref|XP_019704194.1| PREDICTED: 2-alkenal reductase (NADP(+)-dependent)-like [Elaeis guineensis]	2-alkenal reductase (NADP(+)-dependent) OS=Nicotiana tabacum GN=DBR PE=1 SV=1	--NA-- 0 1 0 100% 11 P:response to oxidative stress; ; P:response to cadmium ion; F:NADPH binding; ; F:2-alkenal reductase activity; C:nucleus; C:cytosol; F:zinc ion binding; P:oxidation reduction; P:terpene metabolic process EC:1.3.1.81; EC:1.3.1.74
DN252291_c0_g1_i1	4			-ref|XP_019704194.1| PREDICTED: 2-alkenal reductase (NADP(+)-dependent)-like [Elaeis guineensis]	2-alkenal reductase (NADP(+)-dependent) OS=Nicotiana tabacum GN=DBR PE=1 SV=1	--NA-- 0 1 0 100% 3 F:zinc ion binding; F:oxidoreductase activity; P:oxidation reduction
DN250694_c2_g2_i4	5			-ref|XP_020584610.1| 2-alkenal reductase (NADP(+)-dependent)-like [Phalaenopsis equestris]	2-alkenal reductase (NADP(+)-dependent) OS=Nicotiana tabacum GN=DBR PE=1 SV=1	--NA-- 0 1 0 100% 16 P:response to oxidative stress; P:unsaturated fatty acid metabolic process; C:cytosol; P:oxidation reduction; F:zinc ion binding; ; P:terpene metabolic process; P:icosanoid metabolic process; F:oxidoreductase activity, acting on the C
DN250234_c0_g2_i1	6			--	ref|XP_009408977.1| PREDICTED: 2-alkenal reductase (NADP(+)-dependent)-like [Musa acuminata subsp. malaccensis]	2-alkenal reductase (NADP(+)-dependent) OS=Nicotiana tabacum GN=DBR PE=1 SV=1
DN248570_c1_g4_i1	7			-ref|XP_009403660.1| PREDICTED: 2-alkenal reductase (NADP(+)-dependent) [Musa acuminata subsp. malaccensis]	2-alkenal reductase (NADP(+)-dependent) OS=Nicotiana tabacum GN=DBR PE=1 SV=1	2-alkenal reductase (nadp(+)-dependent)-like 0 1 0 100% 3 F:zinc ion binding; F:oxidoreductase activity; P:oxidation reduction
DN248570_c1_g6_i1	8			K08070	ref|XP_019703690.1| PREDICTED: uncharacterized protein LOC105035869 [Elaeis guineensis] 2-alkenal reductase (NADP(+)-dependent) OS=Nicotiana tabacum GN=DBR PE=1 SV=1	--NA-- 0 1 0 100% 14 P:response to oxidative stress; P:unsaturated fatty acid metabolic process; C:cytosol; P:oxidation reduction; F:zinc ion binding; ; P:terpene metabolic process; P:icosanoid metabolic process; F:oxidoreductase activity, acting on CH-OH
DN210084_c0_g1_i2	1	alcohol dehydrogenase	blue	K18857 ADH1; alcohol dehydrogenase class-P [EC:1.1.1.1]	ref|ACZ48689.1| alcohol dehydrogenase [Salvia miltiorrhiza]	Alcohol dehydrogenase 2 OS=Solanum tuberosum GN=ADH2 PE=2 SV=1
DN210084_c0_g2_i1	2		blue	K18857 ADH1; alcohol dehydrogenase class-P [EC:1.1.1.1]	ref|XP_008235523.1| PREDICTED: alcohol dehydrogenase-like [Prunus mume] Alcohol dehydrogenase 1 (Fragment) OS=Zea luxurians GN=ADH1 PE=3 SV=2	--NA-- 0 1 0 100% 5 C:integral to membrane; C:cytoplasm; P:oxidation reduction; F:zinc ion binding; F:alcohol dehydrogenase (NAD) activity EC:1.1.1.1
DN227536_c0_g4_i1	3		orange	--	ref|XP_020256708.1| carbon catabolite repressor protein 4 homolog 1-like [Asparagus officinalis] XP_020256709.1 carbon catabolite repressor protein 4 homolog 1-like [Asparagus officinalis] ONK74901.1 uncharacterized protein A4U43_C03F11280 [Asparagus officinalis]	Carbon catabolite repressor protein 4 homolog 1 OS=Arabidopsis thaliana GN=CCR4-1 PE=2 SV=1 --NA-- 0 1 0 100% 6 P:sucrose biosynthetic process; C:cytosol; C:cytoplasmic mRNA processing body; P:starch biosynthetic process; P:mRNA processing; F:hydrolase activity
DN253394_c0_g1_i1	4			-ref|XP_010927829.1| PREDICTED: uncharacterized protein LOC105049779 [Elaeis guineensis]	Succinate-semialdehyde dehydrogenase (acetylating) OS=Metallosphaera sedula (strain ATCC 51363 / DSM 5348 / JCM 9185 / NBRC 15509 / TH2) GN=Msed_1424 PE=1 SV=1	alcohol dehydrogenase 0 1 0 100% 3 F:zinc ion binding; F:oxidoreductase activity; P:oxidation reduction
DN253240_c4_g13_i1	5			-ref|OMP06053.1| Alcohol dehydrogenase superfamily, zinc-type [Corchorus capsularis]	Probable cinnamyl alcohol dehydrogenase 6 OS=Arabidopsis thaliana GN=CAD6 PE=2 SV=1	probable mannitol dehydrogenase 0 1 0 100% 3 F:zinc ion binding; F:oxidoreductase activity; P:oxidation reduction At4g37970 Alcohol dehydrogenase, class V Q Secondary metabolites biosynthesis, transport and catabolism ;
DN253124_c3_g1_i1	6			-ref|XP_008811874.1| PREDICTED: alcohol dehydrogenase-like 4 [Phoenix dactylifera]	Alcohol dehydrogenase-like 4 OS=Arabidopsis thaliana GN=At1g64710 PE=2 SV=1	--NA-- 0 1 0 100% 6 C:cytoplasm; F:S-(hydroxymethyl)glutathione dehydrogenase activity; P:ethanol oxidation; F:alcohol dehydrogenase (NAD) activity; C:membrane; F:zinc ion binding EC:1.1.1.284; EC:1.1.1.1
DN253124_c3_g2_i3	7			-ref|XP_008811874.1| PREDICTED: alcohol dehydrogenase-like 4 [Phoenix dactylifera]	Alcohol dehydrogenase-like 3 OS=Arabidopsis thaliana GN=At1g32780 PE=2 SV=1	--NA-- 0 1 0 100% 5 C:membrane; C:cytoplasm; P:oxidation reduction; F:zinc ion binding; F:alcohol dehydrogenase (NAD) activity EC:1.1.1.1
DN252520_c2_g1_i1	8			-ref|XP_011659133.1| PREDICTED: alcohol dehydrogenase 1 [Cucumis sativus] KGN44506.1 hypothetical protein Csa_7G320050 [Cucumis sativus]	Alcohol dehydrogenase 1 OS=Oryza sativa subsp. japonica GN=ADH1 PE=2 SV=2	alcohol dehydrogenase 2 0 1 0 100% 3 P:oxidation reduction; F:zinc ion binding; F:alcohol dehydrogenase (NAD) activity EC:1.1.1.1
DN252520_c2_g2_i1	9			-ref|CDP12010.1| unnamed protein product [Coffea canephora]	Alcohol dehydrogenase 1 OS=Oryza sativa subsp. japonica GN=ADH1 PE=2 SV=2	alcohol dehydrogenase 2 0 1 0 100% 3 P:oxidation reduction; F:zinc ion binding; F:alcohol dehydrogenase (NAD) activity EC:1.1.1.1
DN252520_c2_g3_i1	10			-ref|ABF56608.1| alcohol dehydrogenase 1, partial [Oryza grandiglumis]	Alcohol dehydrogenase 1 OS=Oryza sativa subsp. japonica GN=ADH1 PE=2 SV=2	--NA-- 0 1 0 100% 5 C:integral to membrane; C:cytoplasm; P:oxidation reduction; F:zinc ion binding; F:alcohol dehydrogenase (NAD) activity EC:1.1.1.1
DN252520_c2_g6_i3	11			K18857 ADH1; alcohol dehydrogenase class-P [EC:1.1.1.1]	ref|XP_002534157.1| PREDICTED: alcohol dehydrogenase 1 [Ricinus communis] EEF28223.1 alcohol dehydrogenase, putative [Ricinus communis]	Alcohol dehydrogenase 2 OS=Solanum tuberosum GN=ADH2 PE=2 SV=1
DN249483_c0_g2_i4	12			K00001 E1.1.1.1, adh; alcohol dehydrogenase [EC:1.1.1.1]	ref|XP_009397602.1| PREDICTED: alcohol dehydrogenase-like 4 [Musa acuminata subsp. malaccensis]	Alcohol dehydrogenase-like 3 OS=Arabidopsis thaliana GN=At1g32780 PE=2 SV=1
DN243129_c0_g3_i1	13			-ref|XP_009411491.1| PREDICTED: aldehyde dehydrogenase family 3 member F1 isoform X2 [Musa acuminata subsp. malaccensis]	Aldehyde dehydrogenase family 3 member F1 OS=Arabidopsis thaliana GN=ALDH3F1 PE=2 SV=2	--NA-- 0 1 0 100% 27 F:aldehyde dehydrogenase [NAD(P)+] activity; C:nucleoplasm; F:protein binding; F:3-chloroallyl aldehyde dehydrogenase activity; F:benzaldehyde dehydrogenase (NAD+) activity; F:alcohol dehydrogenase (NADP+) activity; C:extracellular sp
DN210084_c0_g1_i2	14			K18857 ADH1; alcohol dehydrogenase class-P [EC:1.1.1.1]	ref|ACZ48689.1| alcohol dehydrogenase [Salvia miltiorrhiza]	Alcohol dehydrogenase 2 OS=Solanum tuberosum GN=ADH2 PE=2 SV=1
DN325791_c0_g1_i1		stearoyl-acyl carrier protein (ACP) desaturas (SAD)	grey	K03921 FAB2, SSI2, desA1; acyl-[acyl-carrier-protein] desaturase [EC:1.14.19.2 1.14.19.11 1.14.19.26]	ref|XP_015873616.1| PREDICTED: stearoyl-[acyl-carrier-protein] 9-desaturase, chloroplastic-like isoform X2 [Ziziphus jujuba]	Stearoyl-[acyl-carrier-protein] 9-desaturase, chloroplastic OS=Elaeis guineensis var. tenera PE=2 SV=2

## Sheet: S6
Unigene_IDs	Description	GO_IDs	GO_annotations	Module
DN109582_c0_g1_i1	--NA--	GO:0005634;GO:0005773;GO:0005886;GO:0009536;GO:0009555;GO:0015095;GO:0015693;GO:0016021;GO:0098655;GO:1903830	P:pollen development; P:magnesium ion transport; C:vacuole; C:plasma membrane; ; F:magnesium ion transmembrane transporter activity; C:integral to membrane; ; C:nucleus; C:plastid	black
DN155239_c0_g1_i1	--NA--	GO:0005515;GO:0005829;GO:0006368;GO:0009653;GO:0009790;GO:0009910;GO:0010048;GO:0016593;GO:0030154;GO:0032786;GO:0033523;GO:0045944;GO:0048513;GO:0051716	P:cellular response to stimulus; P:embryonic development; C:cytosol; P:anatomical structure morphogenesis; C:Cdc73/Paf1 complex; P:positive regulation of transcription from RNA polymerase II promoter; P:organ development; P:vernalization response; F:protein binding; P:cell differentiation; P:RNA elongation from RNA polymerase II promoter; P:positive regulation of RNA elongation; P:negative regula…	black
DN156606_c0_g1_i1	--NA--	GO:0000154;GO:0008033;GO:0008170;GO:0008171;GO:0008175;GO:0008276;GO:0008649;GO:0018022	F:rRNA methyltransferase activity; F:N-methyltransferase activity; F:tRNA methyltransferase activity; F:O-methyltransferase activity; P:peptidyl-lysine methylation; F:protein methyltransferase activity; P:rRNA modification; P:tRNA processing	black
DN160446_c0_g1_i1	NA	NA	NA	black
DN161187_c0_g2_i1	NA	NA	NA	black
DN161934_c0_g1_i1	--NA--	GO:0005515;GO:0006950;GO:0009719;GO:0010033;GO:0048467;GO:0050789;GO:0051707;GO:0051716	P:cellular response to stimulus; F:protein binding; P:response to other organism; P:response to organic substance; P:gynoecium development; P:regulation of biological process; P:response to endogenous stimulus; P:response to stress	black
DN166320_c0_g1_i1	transcription initiation factor iif subunit alpha	GO:0003676;GO:0005634;GO:0006366;GO:0009507;GO:0009579;GO:0044425	F:nucleic acid binding; C:thylakoid; C:membrane part; P:transcription from RNA polymerase II promoter	black
DN177211_c0_g3_i1	protein disulfide isomerase-like 5-1	EC:5.3.4.1;GO:0003756;GO:0005623;GO:0005783;GO:0006457;GO:0008152;GO:0009507;GO:0016020;GO:0016853;GO:0034976;GO:0042981;GO:0044446;GO:0045454;GO:0045454;GO:0051082;GO:0070013;GO:0070062;GO:1902578	P:cell redox homeostasis; F:isomerase activity; C:cell	black
DN178781_c0_g1_i1	--NA--	GO:0005634;GO:0005829;GO:0009733;GO:0009867;GO:0010051;GO:0010072;GO:0042803;GO:0045892	C:cytosol; P:response to auxin stimulus; P:jasmonic acid mediated signaling pathway; P:primary shoot apical meristem specification; P:xylem and phloem pattern formation; F:protein homodimerization activity; P:negative regulation of transcription	black
DN193059_c0_g3_i1	deoxycytidylate deaminase	EC:3.5.4.12;GO:0004132;GO:0005829;GO:0006206;GO:0006220;GO:0006226;GO:0006231;GO:0008270;GO:0042802;GO:0046134;GO:0070062	P:pyrimidine nucleotide metabolic process; F:dCMP deaminase activity; F:zinc ion binding; P:pyrimidine base metabolic process	black
DN194572_c0_g1_i1	NA	NA	NA	black
DN196079_c0_g1_i1	--NA--	GO:0003677;GO:0005515;GO:0005730;GO:0005739;GO:0044822;GO:0046872	C:nucleolus; F:metal ion binding; F:DNA binding; F:protein binding; C:mitochondrion;	black
DN197289_c0_g2_i1	--NA--	GO:0000086;GO:0000132;GO:0000776;GO:0003774;GO:0004857;GO:0005814;GO:0005829;GO:0005868;GO:0005886;GO:0005930;GO:0006888;GO:0007290;GO:0007291;GO:0007476;GO:0008022;GO:0008039;GO:0008092;GO:0008180;GO:0008407;GO:0016236;GO:0016459;GO:0019233;GO:0019886;GO:0019899;GO:0019904;GO:0021762;GO:0030235;GO:0034454;GO:0035071;GO:0035721;GO:0042133;GO:0042326;GO:0042803;GO:0044458;GO:0045428;GO:0045505;GO:…	P:spermatid nucleus elongation; F:protein homodimerization activity; ; P:salivary gland cell autophagic cell death; P:establishment of mitotic spindle orientation; P:neurotransmitter metabolic process; F:protein C-terminus binding; F:enzyme inhibitor activity; C:cytosol; C:kinetochore; P:sensory perception of pain; P:substantia nigra development; ; ; P:macroautophagy; C:centriole; P:ER to Golgi v…	black
DN200380_c0_g2_i1	NA	NA	NA	black
DN201442_c0_g1_i1	--NA--	GO:0000122;GO:0000978;GO:0001077;GO:0001135;GO:0003713;GO:0005515;GO:0005654;GO:0005667;GO:0006338;GO:0016363;GO:0031523;GO:0032465;GO:0043525;GO:0045624;GO:0045941;GO:0045944;GO:0051571;GO:0051574;GO:0090307	C:nuclear matrix; P:positive regulation of neuron apoptosis; C:Myb complex; C:nucleoplasm; ; F:transcription coactivator activity; P:regulation of cytokinesis; P:positive regulation of transcription from RNA polymerase II promoter; P:positive regulation of histone H3-K4 methylation; ; P:positive regulation of T-helper cell differentiation; F:protein binding; P:negative regulation of transcription…	black
DN202029_c0_g2_i1	--NA--	EC:6.1.1.18;GO:0003723;GO:0004819;GO:0005524;GO:0005739;GO:0005829;GO:0006424;GO:0006425;GO:0048481	C:cytosol; F:glutamine-tRNA ligase activity; F:RNA binding; P:glutamyl-tRNA aminoacylation; C:mitochondrion; P:ovule development; F:ATP binding; P:glutaminyl-tRNA aminoacylation	black
DN202110_c0_g1_i1	--NA--	GO:0005515;GO:0005681;GO:0006366;GO:0031124;GO:0044421;GO:0044451;GO:0044707;GO:0044767;GO:0044822;GO:0045893;GO:0048024;GO:0051259	P:positive regulation of transcription	black
DN202125_c0_g2_i1	NA	NA	NA	black
DN203072_c0_g1_i1	--NA--	GO:0000139;GO:0005080;GO:0005198;GO:0005789;GO:0005829;GO:0006886;GO:0006888;GO:0006890;GO:0006891;GO:0030126;GO:0030133;GO:0032511;GO:0043130;GO:1901998	F:protein kinase C binding; C:COPI vesicle coat; C:cytosol; C:Golgi membrane; C:transport vesicle; P:retrograde vesicle-mediated transport	black
DN203273_c0_g2_i1	--NA--	GO:0000139;GO:0005768;GO:0005783;GO:0005802;GO:0010405;GO:0016021;GO:0018258;GO:0030246;GO:0035250;GO:0080147;GO:1990714	P:arabinogalactan protein metabolic process; C:integral to membrane; P:protein amino acid O-linked glycosylation via hydroxyproline; C:Golgi membrane; C:endosome; P:root hair cell development; ; C:trans-Golgi network; F:UDP-galactosyltransferase activity; F:carbohydrate binding; C:endoplasmic reticulum	black
DN204967_c0_g1_i3	NA	NA	NA	black
DN205169_c0_g3_i1	NA	NA	NA	black
DN205505_c0_g2_i1	26s protease regulatory subunit 6b homolog	GO:0000003;GO:0000165;GO:0000209;GO:0001824;GO:0002119;GO:0002223;GO:0002479;GO:0004871;GO:0005524;GO:0005618;GO:0005654;GO:0005737;GO:0005886;GO:0006508;GO:0006521;GO:0008233;GO:0008340;GO:0008540;GO:0009506;GO:0009638;GO:0009785;GO:0016234;GO:0017025;GO:0030163;GO:0030433;GO:0031145;GO:0031595;GO:0031597;GO:0033209;GO:0036402;GO:0038061;GO:0038095;GO:0043488;GO:0045899;GO:0050852;GO:0051436;GO:…	C:cytoplasm; F:peptidase activity; P:protein catabolic process; F:ATP binding; P:proteolysis	black
DN209558_c0_g2_i1	NA	NA	NA	black
DN210312_c0_g1_i1	--NA--	GO:0000226;GO:0000785;GO:0000977;GO:0002119;GO:0003006;GO:0003682;GO:0004386;GO:0005667;GO:0005737;GO:0005856;GO:0006357;GO:0007283;GO:0007399;GO:0008094;GO:0008134;GO:0008283;GO:0009506;GO:0009725;GO:0009790;GO:0016020;GO:0016570;GO:0018205;GO:0030154;GO:0043044;GO:0043167;GO:0045892;GO:0048513;GO:0048522;GO:0048580;GO:0070887;GO:0071103;GO:0090568;GO:1901796;GO:1902494	C:cytoskeleton; P:regulation of transcription from RNA polymerase II promoter; ; P:histone modification; P:nematode larval development; P:reproductive developmental process; P:negative regulation of transcription	black
DN211748_c0_g1_i1	NA	NA	NA	black
DN212032_c0_g1_i3	--NA--	GO:0005615;GO:0010467;GO:0016070;GO:0031981;GO:0042254;GO:0044822	P:RNA metabolic process; C:nuclear lumen; C:extracellular space; ; P:ribosome biogenesis; P:gene expression	black
DN212116_c0_g1_i1	--NA--	GO:0005515;GO:0005737;GO:0006606;GO:0008139;GO:0008565;GO:0031965;GO:0043484	F:nuclear localization sequence binding; F:protein binding; F:protein transporter activity; C:nuclear membrane; P:regulation of RNA splicing; C:cytoplasm; P:protein import into nucleus	black
DN212191_c1_g1_i1	NA	NA	NA	black
DN212825_c0_g1_i1	NA	NA	NA	black
DN213111_c0_g4_i1	NA	NA	NA	black
DN213458_c0_g2_i2	--NA--	GO:0006396;GO:0009451;GO:0016071;GO:0043231;GO:0044444	C:intracellular membrane-bounded organelle; C:cytoplasmic part; P:mRNA metabolic process; P:RNA modification; P:RNA processing	black
DN213992_c0_g1_i1	NA	NA	NA	black
DN214174_c0_g2_i1	--NA--	GO:0016020;GO:0043227;GO:0043229	C:membrane; C:intracellular organelle; C:membrane-bounded organelle	black
DN215092_c0_g1_i1	--NA--	GO:0001678;GO:0001933;GO:0005509;GO:0005515;GO:0005768;GO:0005802;GO:0005886;GO:0006109;GO:0006486;GO:0008219;GO:0008289;GO:0008375;GO:0009506;GO:0009605;GO:0009891;GO:0009966;GO:0010485;GO:0010628;GO:0016070;GO:0019219;GO:0031062;GO:0032869;GO:0035556;GO:0043967;GO:0044281;GO:0044451;GO:0044723;GO:0048513;GO:0051568;GO:0070206;GO:0071396;GO:0097458;GO:1903827;GO:1990234	P:histone H3-K4 methylation; F:lipid binding; C:nucleoplasm part; P:cellular glucose homeostasis; P:cellular response to lipid; P:cell death; ; ; P:organ development; ; P:histone H4 acetylation; F:H4 histone acetyltransferase activity; P:protein trimerization; P:regulation of nucleobase	black
DN215114_c0_g1_i1	NA	NA	NA	black
DN215255_c0_g2_i1	NA	NA	NA	black
DN215831_c0_g1_i1	NA	NA	NA	black
DN217855_c0_g2_i1	--NA--	GO:0005488;GO:0006351;GO:0043227;GO:0044424;GO:0048856	P:transcription	black
DN218859_c0_g1_i1	NA	NA	NA	black
DN219545_c0_g1_i2	--NA--	GO:0005515;GO:0005622;GO:0006796;GO:0016020;GO:0016772;GO:0016787;GO:0017148;GO:0031047;GO:0042221;GO:0046872;GO:0051716	P:response to chemical stimulus; P:cellular response to stimulus; F:metal ion binding; P:phosphate metabolic process; F:transferase activity	black
DN220437_c0_g1_i1	--NA--	GO:0005515;GO:0005886;GO:0016021	C:integral to membrane; F:protein binding; C:plasma membrane	black
DN220525_c0_g1_i1	eukaryotic initiation factor 4a-1	GO:0000184;GO:0000381;GO:0003743;GO:0003743;GO:0004004;GO:0005515;GO:0005524;GO:0005618;GO:0005730;GO:0005774;GO:0005794;GO:0005829;GO:0005840;GO:0005886;GO:0006364;GO:0006446;GO:0008143;GO:0008306;GO:0009505;GO:0009506;GO:0010501;GO:0014070;GO:0016020;GO:0016259;GO:0016607;GO:0030425;GO:0035145;GO:0035368;GO:0035613;GO:0035640;GO:0043021;GO:0043025;GO:0045727;GO:0045944;GO:0046686;GO:0048026;GO:…	F:translation initiation factor activity; C:cytosol; C:cell wall; P:RNA secondary structure unwinding; F:ATP-dependent RNA helicase activity; C:nucleolus; C:plasmodesma; F:ATP binding; F:protein binding; P:response to cadmium ion; C:membrane; C:Golgi apparatus; C:apoplast; C:ribosome; P:regulation of translational initiation	black
DN221281_c0_g1_i1	gdsl esterase lipase at1g31550-like	EC:3.1.1.49;GO:0005576;GO:0005618;GO:0005773;GO:0009570;GO:0016042;GO:0016298;GO:0016788;GO:0050285	F:hydrolase activity	black
DN221284_c0_g1_i1	NA	NA	NA	black
DN221432_c0_g1_i1	--NA--	GO:0001525;GO:0001649;GO:0005507;GO:0005524;GO:0005730;GO:0005747;GO:0005754;GO:0005794;GO:0005829;GO:0006119;GO:0006629;GO:0006933;GO:0007005;GO:0007165;GO:0008266;GO:0009941;GO:0009986;GO:0015991;GO:0042288;GO:0042612;GO:0042645;GO:0042717;GO:0042776;GO:0042777;GO:0043209;GO:0046686;GO:0046933;GO:0046961;GO:0051453;GO:0070062	C:cell surface; P:ATP hydrolysis coupled proton transport; F:copper ion binding; P:plasma membrane ATP synthesis coupled proton transport; C:cytosol; F:poly(U RNA binding; P:mitochondrial ATP synthesis coupled proton transport; P:mitochondrion organization; P:lipid metabolic process; C:chloroplast envelope; F:proton-transporting ATPase activity	black
DN222090_c0_g1_i2	NA	NA	NA	black
DN222172_c0_g4_i1	--NA--	GO:0001047;GO:0002151;GO:0003678;GO:0003725;GO:0004004;GO:0005524;GO:0005634;GO:0005657;GO:0005739;GO:0005829;GO:0006351;GO:0006396;GO:0008094;GO:0010501;GO:0016282;GO:0019899;GO:0032206;GO:0032481;GO:0034097;GO:0042254;GO:0043024;GO:0044822;GO:0051880;GO:0070062	F:DNA-dependent ATPase activity; P:positive regulation of type I interferon production; P:positive regulation of telomere maintenance; C:eukaryotic 43S preinitiation complex; P:transcription	black
DN222968_c0_g3_i1	ubiquitin-conjugating enzyme e2 2-like	GO:0000237;GO:0000724;GO:0000781;GO:0000790;GO:0001666;GO:0001701;GO:0001741;GO:0002119;GO:0003697;GO:0005524;GO:0005524;GO:0005654;GO:0005657;GO:0005829;GO:0005886;GO:0006338;GO:0006344;GO:0006348;GO:0007288;GO:0008284;GO:0009650;GO:0009910;GO:0009965;GO:0010228;GO:0010390;GO:0010620;GO:0010845;GO:0030433;GO:0030435;GO:0030466;GO:0031497;GO:0031571;GO:0031625;GO:0032869;GO:0033128;GO:0033503;GO:…	F:ATP binding	black
DN223020_c0_g1_i1	nadh dehydrogenase	GO:0005747;GO:0016021;GO:0016021;GO:0055114	C:integral to membrane	black
DN223102_c0_g1_i2	probable carrier protein at5g56450	GO:0000002;GO:0005215;GO:0005347;GO:0005634;GO:0005741;GO:0005743;GO:0005744;GO:0005887;GO:0006091;GO:0006626;GO:0008284;GO:0015207;GO:0015853;GO:0015867;GO:0016021;GO:0031625;GO:0042645;GO:0044822;GO:0046732;GO:0048653;GO:0050796;GO:0055085;GO:0060546;GO:0070062;GO:0071817;GO:1901029	C:mitochondrial inner membrane; C:integral to membrane; P:transmembrane transport; F:transporter activity	black
DN223288_c0_g2_i1	--NA--	EC:3.2.1.39;GO:0005576;GO:0005783;GO:0005982;GO:0005985;GO:0007154;GO:0009505;GO:0009506;GO:0009793;GO:0010584;GO:0042973;GO:0046658	F:glucan endo-1	black
DN223721_c0_g3_i1	NA	NA	NA	black
DN224204_c0_g1_i1	NA	NA	NA	black
DN224608_c0_g1_i1	--NA--	GO:0002178;GO:0005515;GO:0005576;GO:0005634;GO:0005783;GO:0005886;GO:0016021;GO:0018230;GO:0019706;GO:0030425;GO:0031228;GO:0042967;GO:0043849	C:integral to membrane; ; C:dendrite; P:peptidyl-S-palmitoyl-L-cysteine biosynthetic process from peptidyl-cysteine; C:intrinsic to Golgi membrane; F:protein-cysteine S-palmitoleyltransferase activity; F:Ras palmitoyltransferase activity; F:protein binding; C:extracellular region; C:endoplasmic reticulum; C:nucleus; C:plasma membrane; P:acyl-carrier-protein biosynthetic process	black
DN224710_c0_g2_i1	--NA--	GO:0005509;GO:0005515;GO:0005634;GO:0005774;GO:0005829;GO:0005886	C:vacuolar membrane; C:cytosol; C:nucleus; F:calcium ion binding; F:protein binding; C:plasma membrane	black
DN224955_c1_g3_i1	--NA--	GO:0000166;GO:0003924;GO:0004888;GO:0005829;GO:0007165;GO:0009707;GO:0042802;GO:0043167;GO:0045036	C:cytosol; F:transmembrane receptor activity; F:identical protein binding; F:ion binding; F:nucleotide binding; F:GTPase activity; P:protein targeting to chloroplast; C:chloroplast outer membrane; P:signal transduction	black
DN225467_c0_g4_i1	--NA--	EC:2.3.1.48;GO:0002230;GO:0003677;GO:0003700;GO:0003713;GO:0004402;GO:0005669;GO:0005730;GO:0005886;GO:0006357;GO:0006367;GO:0006368;GO:0008022;GO:0009793;GO:0009960;GO:0016578;GO:0030914;GO:0033276;GO:0042795;GO:0042967;GO:0043966;GO:0045449;GO:0045941;GO:0046982;GO:0098779;GO:0098792;GO:1901796	P:endosperm development; P:transcription initiation from RNA polymerase II promoter; P:positive regulation of defense response to virus by host; F:histone acetyltransferase activity; F:protein C-terminus binding; P:embryonic development ending in seed dormancy; P:regulation of transcription from RNA polymerase II promoter; C:nucleolus; F:protein heterodimerization activity; ; F:transcription coac…	black
DN225537_c0_g1_i1	NA	NA	NA	black
DN225765_c0_g1_i1	NA	NA	NA	black
DN226543_c0_g2_i1	--NA--	GO:0003723	F:RNA binding	black
DN226919_c0_g1_i1	NA	NA	NA	black
DN227059_c0_g3_i1	NA	NA	NA	black
DN227144_c0_g6_i1	NA	NA	NA	black
DN227280_c0_g1_i1	--NA--	GO:0003779;GO:0005856;GO:0005886;GO:0010091;GO:0010287;GO:0016337;GO:0031209;GO:0051127	C:cytoskeleton; P:positive regulation of actin nucleation; P:cell-cell adhesion; C:SCAR complex; F:actin binding; P:trichome branching; C:plastoglobule; C:plasma membrane	black
DN227812_c0_g1_i1	--NA--	GO:0005737;GO:0097159;GO:1901363	C:cytoplasm; ;	black
DN228032_c0_g3_i1	NA	NA	NA	black
DN228078_c0_g2_i1	--NA--	GO:0000271;GO:0005794;GO:0016757;GO:0042546	P:polysaccharide biosynthetic process; P:cell wall biogenesis; F:transferase activity	black
DN228125_c0_g2_i1	--NA--	EC:2.7.11.0;GO:0000086;GO:0000209;GO:0000226;GO:0002223;GO:0004674;GO:0005654;GO:0005730;GO:0005819;GO:0005829;GO:0006972;GO:0007059;GO:0007067;GO:0007140;GO:0008013;GO:0009069;GO:0009507;GO:0009524;GO:0009651;GO:0009734;GO:0009793;GO:0009873;GO:0016032;GO:0016055;GO:0016342;GO:0019005;GO:0031146;GO:0031467;GO:0031519;GO:0035518;GO:0038061;GO:0038095;GO:0045910;GO:0046686;GO:0046777;GO:0050852;GO…	P:embryonic development ending in seed dormancy; F:protein serine/threonine kinase activity; P:mitosis; P:male meiosis; P:SCF-dependent proteasomal ubiquitin-dependent protein catabolic process; P:chromosome segregation; C:cytosol; P:stimulatory C-type lectin receptor signaling pathway; P:positive regulation of ubiquitin-protein ligase activity during mitotic cell cycle; C:nucleoplasm; P:response…	black
DN228267_c0_g3_i2	--NA--	GO:0005739;GO:0016020;GO:0055114	P:oxidation reduction; C:mitochondrion; C:membrane	black
DN228344_c0_g1_i1	--NA--	GO:0002009;GO:0002376;GO:0005634;GO:0005905;GO:0006886;GO:0007169;GO:0007267;GO:0007444;GO:0007610;GO:0008289;GO:0008565;GO:0009887;GO:0016043;GO:0019901;GO:0022414;GO:0030125;GO:0030131;GO:0030669;GO:0032433;GO:0044459;GO:0044765;GO:0048523;GO:0048583;GO:0051704;GO:0072583;GO:0099503;GO:1900126	P:multi-organism process; ; P:imaginal disc development; F:lipid binding; C:filopodium tip; P:transmembrane receptor protein tyrosine kinase signaling pathway; F:protein transporter activity; P:cellular component organization; C:clathrin vesicle coat; C:coated pit; P:morphogenesis of an epithelium; C:plasma membrane part; P:reproductive process; C:clathrin adaptor complex; P:organ morphogenesis; …	black
DN228374_c0_g1_i2	--NA--	GO:0005634;GO:0005737;GO:0005874;GO:0005875;GO:0005886;GO:0005929;GO:0008092;GO:0009860;GO:0010970;GO:0031347;GO:0043005;GO:0044463	C:neuron projection; C:cilium; P:microtubule-based transport; C:cytoplasm; C:microtubule; F:cytoskeletal protein binding; C:cell projection part; C:microtubule associated complex; P:regulation of defense response; C:plasma membrane; C:nucleus; P:pollen tube growth	black
DN228475_c0_g1_i1	probable calcium-binding protein cml13	EC:2.7.1.127;GO:0000165;GO:0000922;GO:0002027;GO:0002576;GO:0005088;GO:0005102;GO:0005509;GO:0005513;GO:0005634;GO:0005654;GO:0005813;GO:0005829;GO:0005829;GO:0005876;GO:0005886;GO:0005980;GO:0007223;GO:0008440;GO:0009409;GO:0010800;GO:0010801;GO:0010881;GO:0015276;GO:0016459;GO:0017022;GO:0019901;GO:0019904;GO:0021762;GO:0022400;GO:0030017;GO:0030801;GO:0031432;GO:0031954;GO:0031996;GO:0031997;G…	C:cytosol; C:nucleus; F:calcium ion binding; P:response to cold; C:plasma membrane	black
DN228475_c0_g3_i1	--NA--	GO:0005102;GO:0005509;GO:0005634;GO:0005819;GO:0005829;GO:0005886;GO:0005929;GO:0007165;GO:0008016;GO:0009409;GO:0019899;GO:0022402;GO:0031982;GO:0034703;GO:0035307;GO:0051279;GO:0051345;GO:0051592;GO:0099512	C:vesicle; F:receptor binding; P:positive regulation of protein amino acid dephosphorylation; C:cytosol; P:regulation of heart contraction; P:cell cycle process; ; P:regulation of release of sequestered calcium ion into cytosol; P:response to calcium ion; C:cation channel complex; C:plasma membrane; C:spindle; C:cilium; P:response to cold; F:calcium ion binding; F:enzyme binding; C:nucleus; P:pos…	black
DN228788_c0_g2_i1	NA	NA	NA	black
DN228950_c1_g2_i1	--NA--	GO:0000156;GO:0000160;GO:0003700;GO:0005634;GO:0005667;GO:0009414;GO:0010082;GO:0010380;GO:0031537;GO:0042802;GO:0043565;GO:0045449;GO:0045893;GO:0048367;GO:0048576;GO:0080022;GO:0080036;GO:0080113	P:positive regulation of transcription	black
DN229037_c0_g2_i1	--NA--	GO:0005515;GO:0006810;GO:0012505;GO:0016020;GO:0031410;GO:0051128;GO:1902589	P:transport; F:protein binding; C:membrane; C:cytoplasmic vesicle; P:regulation of cellular component organization; C:endomembrane system;	black
DN229100_c0_g1_i1	--NA--	EC:2.4.1.17;GO:0005789;GO:0005794;GO:0006040;GO:0007224;GO:0007399;GO:0008101;GO:0008375;GO:0009653;GO:0009888;GO:0010033;GO:0015014;GO:0015020;GO:0016021;GO:0016043;GO:0016055;GO:0030206;GO:0030210;GO:0031982;GO:0044421;GO:0046983;GO:0051179	P:smoothened signaling pathway; P:heparan sulfate proteoglycan biosynthetic process	black
DN229168_c2_g1_i5	--NA--	GO:0000123;GO:0005737;GO:0005815;GO:0005819;GO:0005875;GO:0005886;GO:0006325;GO:0006366;GO:0006464;GO:0007399;GO:0010638;GO:0016740;GO:0030154;GO:0031114;GO:0035097;GO:0043005;GO:0046983;GO:0048513;GO:0048523;GO:0051716;GO:0097159;GO:1901363;GO:1903047	; P:cellular response to stimulus; C:neuron projection; P:chromatin organization; ; C:histone acetyltransferase complex; P:positive regulation of organelle organization; P:organ development; C:plasma membrane; C:cytoplasm; P:nervous system development; P:regulation of microtubule depolymerization; C:microtubule associated complex; ; P:cell differentiation; P:negative regulation of cellular proces…	black
DN229226_c0_g1_i1	--NA--	GO:0002098;GO:0005506;GO:0005515;GO:0005654;GO:0005829;GO:0006118;GO:0008270;GO:0009055;GO:0017183;GO:0050709;GO:0051099	C:cytosol; F:zinc ion binding; P:peptidyl-diphthamide biosynthetic process from peptidyl-histidine; P:positive regulation of binding; F:electron carrier activity; F:protein binding; P:negative regulation of protein secretion; P:tRNA wobble uridine modification; C:nucleoplasm; F:iron ion binding; P:electron transport	black
DN229340_c0_g1_i3	--NA--	EC:4.1.99.3;GO:0000719;GO:0003677;GO:0003700;GO:0003904;GO:0005634;GO:0005667;GO:0006355;GO:0007165;GO:0007623;GO:0009536;GO:0009555;GO:0009650;GO:0009909;GO:0016036;GO:0045449;GO:0055063;GO:0071486	P:cellular response to phosphate starvation; P:UV protection; C:plastid; P:sulfate ion homeostasis; F:deoxyribodipyrimidine photo-lyase activity; P:regulation of transcription	black
DN229397_c0_g3_i2	glutamyl-trna amidotransferase subunit chloroplastic mitochondrial	EC:6.3.5.7;GO:0005524;GO:0005739;GO:0006424;GO:0006424;GO:0006536;GO:0009570;GO:0016740;GO:0030956;GO:0032543;GO:0050567;GO:0070681	P:glutamyl-tRNA aminoacylation; C:mitochondrion; P:glutaminyl-tRNAGln biosynthesis via transamidation; P:mitochondrial translation; F:glutaminyl-tRNA synthase (glutamine-hydrolyzing activity; F:ATP binding; F:transferase activity; C:chloroplast stroma; C:glutamyl-tRNA(Gln amidotransferase complex; P:glutamate metabolic process	black
DN229402_c0_g1_i1	--NA--	GO:0000060;GO:0000166;GO:0000387;GO:0000974;GO:0003677;GO:0003729;GO:0005487;GO:0005654;GO:0005737;GO:0017070;GO:0033120;GO:0035690;GO:0036002;GO:0042742;GO:0043009;GO:0045292;GO:0046872;GO:0048306;GO:0071006;GO:0071007;GO:0090316	C:nucleoplasm; P:positive regulation of intracellular protein transport; F:nucleotide binding; F:calcium-dependent protein binding; P:defense response to bacterium; ; C:cytoplasm; P:chordate embryonic development; F:nucleocytoplasmic transporter activity; F:metal ion binding; C:U2-type catalytic step 1 spliceosome; P:nuclear mRNA cis splicing	black
DN229414_c0_g1_i2	NA	NA	NA	black
DN229467_c0_g2_i1	NA	NA	NA	black
DN229721_c0_g1_i1	--NA--	EC:2.1.2.1;GO:0000785;GO:0003682;GO:0004372;GO:0005515;GO:0005743;GO:0005886;GO:0006563;GO:0006730;GO:0007623;GO:0008266;GO:0009070;GO:0009409;GO:0009416;GO:0009506;GO:0009534;GO:0009555;GO:0009570;GO:0009626;GO:0009853;GO:0010197;GO:0010319;GO:0015630;GO:0019464;GO:0022626;GO:0030170;GO:0034340;GO:0042645;GO:0044030;GO:0046500;GO:0046653;GO:0046655;GO:0046686;GO:0048046;GO:0051262;GO:0055063;GO:…	P:tetrahydrofolate metabolic process; P:photorespiration; P:sulfate ion homeostasis; C:stromule; C:chloroplast stroma; F:poly(U RNA binding; P:glycine decarboxylation via glycine cleavage system; C:plasmodesma; P:plant-type hypersensitive response; C:cytosolic ribosome; P:response to light stimulus; C:mitochondrial nucleoid; C:BRISC complex; P:pollen development; P:protein K63-linked deubiquitina…	black
DN230065_c0_g1_i2	--NA--	GO:0016021	C:integral to membrane	black
DN230134_c0_g1_i1	NA	NA	NA	black
DN230445_c0_g1_i1	probable calcium-binding protein cml20	GO:0000086;GO:0000715;GO:0000717;GO:0000922;GO:0005509;GO:0005654;GO:0005737;GO:0005814;GO:0005815;GO:0005829;GO:0005886;GO:0006294;GO:0007067;GO:0007099;GO:0007283;GO:0008017;GO:0009932;GO:0010053;GO:0016925;GO:0031683;GO:0032391;GO:0032465;GO:0032795;GO:0034605;GO:0036064;GO:0036156;GO:0045298;GO:0045504;GO:0051301;GO:0070911;GO:0071942	C:cytoplasm; P:mitosis; C:microtubule organizing center; F:calcium ion binding; P:cell division	black
DN230463_c0_g3_i1	--NA--	EC:4.2.3.1;GO:0004795;GO:0005829;GO:0006544;GO:0006563;GO:0009088;GO:0009570;GO:0030170;GO:0042816	P:threonine biosynthetic process; F:pyridoxal phosphate binding; F:threonine synthase activity; C:chloroplast stroma; C:cytosol; P:glycine metabolic process; P:L-serine metabolic process; P:vitamin B6 metabolic process	black
DN230463_c0_g4_i1	NA	NA	NA	black
DN230509_c0_g1_i1	polyubiquitin isoform x1	GO:0003735;GO:0005634;GO:0005737;GO:0005840;GO:0005840;GO:0006412;GO:0006412;GO:0009793;GO:0016567;GO:0042254;GO:0046872	C:ribosome; F:structural constituent of ribosome; P:translation; P:ribosome biogenesis	black
DN230510_c0_g3_i1	--NA--	GO:0001881;GO:0002115;GO:0003676;GO:0005509;GO:0005525;GO:0005634;GO:0005783;GO:0005811;GO:0005829;GO:0005901;GO:0005913;GO:0005925;GO:0006907;GO:0007596;GO:0009506;GO:0010886;GO:0014873;GO:0016787;GO:0017137;GO:0019898;GO:0019904;GO:0020018;GO:0030100;GO:0030139;GO:0030866;GO:0031095;GO:0031175;GO:0031901;GO:0032956;GO:0034383;GO:0034498;GO:0042538;GO:0042632;GO:0043209;GO:0048471;GO:0050731;GO:…	; P:Golgi to lysosome transport; F:GTP binding; P:regulation of actin cytoskeleton organization; C:endocytic vesicle; C:focal adhesion; P:receptor recycling; C:caveola; P:response to muscle activity involved in regulation of muscle adaptation; C:endoplasmic reticulum; P:cilium morphogenesis; P:early endosome to Golgi transport; ; P:neuron projection development; C:cytosol; P:cortical actin cytosk…	black
DN230718_c0_g1_i1	--NA--	EC:3.4.21.0;GO:0001618;GO:0001666;GO:0002020;GO:0004252;GO:0005178;GO:0005615;GO:0005654;GO:0005765;GO:0005925;GO:0006955;GO:0007165;GO:0008076;GO:0008239;GO:0008284;GO:0008305;GO:0009986;GO:0010710;GO:0010716;GO:0015459;GO:0016324;GO:0030027;GO:0030139;GO:0031295;GO:0033632;GO:0042597;GO:0042803;GO:0043542;GO:0045178;GO:0051603;GO:0060244;GO:0070062;GO:0071158;GO:0071438;GO:0071850;GO:0090004;GO…	C:cell surface; ; P:negative regulation of cell proliferation involved in contact inhibition; C:endocytic vesicle; C:focal adhesion; F:protein homodimerization activity; F:viral receptor activity; ; C:apical plasma membrane; P:positive regulation of cell proliferation; ; P:regulation of cell-cell adhesion mediated by integrin; P:immune response; ; F:potassium channel regulator activity; P:positiv…	black
DN230818_c0_g1_i1	NA	NA	NA	black
DN231000_c0_g1_i1	--NA--	EC:2.7.112.1;GO:0000086;GO:0000122;GO:0000281;GO:0000776;GO:0000780;GO:0000785;GO:0002903;GO:0004712;GO:0005524;GO:0005654;GO:0005730;GO:0005829;GO:0005871;GO:0005876;GO:0006977;GO:0007057;GO:0007100;GO:0007568;GO:0008017;GO:0008283;GO:0008608;GO:0009069;GO:0009504;GO:0009524;GO:0009611;GO:0009733;GO:0009838;GO:0009948;GO:0010252;GO:0010279;GO:0010369;GO:0019894;GO:0019901;GO:0030496;GO:0031145;G…	P:histone H3-S10 phosphorylation; C:spindle pole centrosome; F:protein kinase binding; P:negative regulation of spindle checkpoint; P:anaphase-promoting complex-dependent proteasomal ubiquitin-dependent protein catabolic process; C:spindle microtubule; P:response to wounding; P:mitotic centrosome separation; F:histone kinase activity (H3-S10 specific; P:protein amino acid autophosphorylation; P:c…	black
DN231233_c0_g1_i2	NA	NA	NA	black
DN231282_c0_g1_i1	NA	NA	NA	black
DN231283_c0_g3_i2	--NA--	EC:3.4.11.0;GO:0004175;GO:0004177;GO:0005515;GO:0005576;GO:0005737;GO:0006508;GO:0006518;GO:0008236;GO:0016020;GO:0043227;GO:0044248;GO:0044267;GO:1901575	P:peptide metabolic process; P:cellular catabolic process; P:cellular protein metabolic process; F:endopeptidase activity; ; F:serine-type peptidase activity; F:aminopeptidase activity; P:proteolysis; C:membrane-bounded organelle; F:protein binding; C:extracellular region; C:cytoplasm; C:membrane	black
DN231407_c0_g1_i1	NA	NA	NA	black
DN231573_c0_g1_i1	NA	NA	NA	black
DN232477_c1_g2_i1	NA	NA	NA	black
DN232531_c0_g4_i1	NA	NA	NA	black
DN232690_c0_g2_i1	NA	NA	NA	black
DN232841_c0_g3_i1	kinesin-like protein kin-14j isoform x1	EC:3.6.1.3;GO:0000166;GO:0003777;GO:0003777;GO:0005813;GO:0005871;GO:0005874;GO:0005886;GO:0005915;GO:0007018;GO:0007018;GO:0007601;GO:0008017;GO:0009536;GO:0016887;GO:0045218;GO:0045298;GO:0070062;GO:0090136	P:microtubule-based movement; F:ATPase activity; C:kinesin complex; C:plastid; F:nucleotide binding; F:microtubule motor activity; C:microtubule	black
DN232907_c0_g1_i4	--NA--	GO:0005085;GO:0005886;GO:0008289;GO:0016043;GO:0016192;GO:0030054;GO:0030154;GO:0030155;GO:0042995;GO:0043087;GO:0043168;GO:0044444;GO:0048731;GO:0050794	P:system development; P:regulation of cell adhesion; P:vesicle-mediated transport; F:anion binding; P:cellular component organization; P:cell differentiation; F:lipid binding; P:regulation of cellular process; C:cell projection; C:cell junction; C:plasma membrane; C:cytoplasmic part; F:guanyl-nucleotide exchange factor activity; P:regulation of GTPase activity	black
DN232963_c0_g3_i1	ame: full=profilin-3 profilin 3	GO:0003779;GO:0003785;GO:0005737;GO:0005856;GO:0005938;GO:0015629;GO:0042989	F:actin binding; C:cytoskeleton; C:cytoplasm	black
DN233101_c0_g3_i1	NA	NA	NA	black
DN233123_c0_g1_i1	--NA--	GO:0005783;GO:0044425;GO:0044446;GO:0044763	; C:intracellular organelle part; C:membrane part; C:endoplasmic reticulum	black
DN233143_c1_g2_i1	NA	NA	NA	black
DN233143_c1_g5_i1	--NA--	GO:0000122;GO:0000395;GO:0000978;GO:0001078;GO:0001105;GO:0001106;GO:0001222;GO:0003682;GO:0005615;GO:0005654;GO:0005720;GO:0005730;GO:0005737;GO:0006979;GO:0007165;GO:0009408;GO:0009506;GO:0009910;GO:0016032;GO:0017053;GO:0033613;GO:0034399;GO:0034504;GO:0035327;GO:0043481;GO:0044822;GO:0045944;GO:0048497;GO:0048510;GO:0097100	F:transcription activator binding; P:anthocyanin accumulation in tissues in response to UV light; C:nuclear periphery; C:transcriptionally active chromatin; C:nucleoplasm; ; P:maintenance of floral organ identity; C:extracellular space; ; C:plasmodesma; ; ; P:signal transduction; P:response to oxidative stress; C:nuclear heterochromatin; P:positive regulation of transcription from RNA polymerase …	black
DN233303_c0_g1_i1	--NA--	GO:0002238;GO:0005730;GO:0005773;GO:0005794;GO:0005886;GO:0006461;GO:0006913;GO:0008097;GO:0008270;GO:0008283;GO:0009507;GO:0009617;GO:0009735;GO:0009793;GO:0009955;GO:0009965;GO:0010015;GO:0010200;GO:0022625;GO:0042254;GO:0043068;GO:0043161;GO:0051865;GO:0061630	P:response to cytokinin stimulus; P:adaxial/abaxial pattern formation; P:protein autoubiquitination; F:zinc ion binding; P:embryonic development ending in seed dormancy; P:nucleocytoplasmic transport; C:vacuole; P:protein complex assembly; F:5S rRNA binding; P:response to chitin; P:response to bacterium; P:cell proliferation; P:positive regulation of programmed cell death; C:chloroplast; C:Golgi …	black
DN233463_c0_g2_i2	--NA--	EC:3.1.7.2;EC:3.6.1.17;GO:0004081;GO:0006144;GO:0006206;GO:0008893;GO:0009507;GO:0015967;GO:0034432;GO:0046872	F:guanosine-3'	black
DN233477_c0_g2_i1	NA	NA	NA	black
DN233686_c0_g1_i1	NA	NA	NA	black
DN233735_c0_g1_i1	--NA--	GO:0005515;GO:0005634;GO:0005739;GO:0005773;GO:0005794;GO:0005886;GO:0009506;GO:0071458;GO:0071782;GO:0071786;GO:0080167	C:integral to cytosolic side of endoplasmic reticulum membrane; C:vacuole; ; C:Golgi apparatus; C:plasmodesma; C:plasma membrane; F:protein binding; ; C:nucleus; C:mitochondrion;	black
DN234190_c1_g1_i1	--NA--	GO:0000165;GO:0000209;GO:0000902;GO:0002223;GO:0002479;GO:0004175;GO:0005515;GO:0005654;GO:0005789;GO:0006521;GO:0006959;GO:0010499;GO:0019774;GO:0031145;GO:0033209;GO:0034515;GO:0038061;GO:0038095;GO:0042098;GO:0043488;GO:0050852;GO:0051436;GO:0051437;GO:0060071;GO:0070062;GO:0090090;GO:0090263;GO:1903955;GO:1990111	P:negative regulation of ubiquitin-protein ligase activity during mitotic cell cycle; P:cell morphogenesis; P:antigen processing and presentation of exogenous peptide antigen via MHC class I	black
DN234316_c0_g5_i1	--NA--	GO:0000436;GO:0000790;GO:0000978;GO:0000980;GO:0005829;GO:0005987;GO:0006337;GO:0006342;GO:0006810;GO:0009409;GO:0009725;GO:0010811;GO:0015616;GO:0016514;GO:0016573;GO:0030447;GO:0031492;GO:0031496;GO:0032268;GO:0042393;GO:0043044;GO:0043167;GO:0043709;GO:0044109;GO:0044419;GO:0047485;GO:0048731;GO:0070461;GO:0071555	C:SWI/SNF complex; C:nuclear chromatin; P:cellular alcohol catabolic process; P:filamentous growth; F:protein N-terminus binding; P:positive regulation of transcription from RNA polymerase II promoter by carbon catabolites; ; F:nucleosomal DNA binding; C:cytosol; P:nucleosome disassembly; F:ion binding; P:cell adhesion involved in single-species biofilm formation; F:DNA translocase activity; ; P:…	black
DN234353_c0_g3_i3	--NA--	GO:0005515;GO:0005856;GO:0006261;GO:0006310;GO:0006351;GO:0006974;GO:0022402;GO:0031058;GO:0032991;GO:0034968;GO:0044451;GO:0045935;GO:0048584;GO:0048731;GO:0051052;GO:0065003;GO:2000112	C:cytoskeleton; C:macromolecular complex; P:DNA-dependent DNA replication; P:positive regulation of histone modification; P:response to DNA damage stimulus; P:histone lysine methylation; P:transcription	black
DN234357_c0_g1_i3	--NA--	GO:0000959;GO:0005488;GO:0006397;GO:0007005;GO:0043231;GO:0044444	P:mitochondrial RNA metabolic process; F:binding; C:intracellular membrane-bounded organelle; C:cytoplasmic part; P:mitochondrion organization; P:mRNA processing	black
DN234435_c0_g1_i1	probable protein s-acyltransferase 7	GO:0002178;GO:0005576;GO:0005634;GO:0005783;GO:0005886;GO:0008270;GO:0016021;GO:0016021;GO:0018230;GO:0019706;GO:0031228;GO:0031410;GO:0042967;GO:0043849	C:integral to membrane; F:zinc ion binding; F:protein-cysteine S-palmitoleyltransferase activity; P:acyl-carrier-protein biosynthetic process	black
DN234503_c0_g1_i1	--NA--	GO:0003723;GO:0044464	F:RNA binding; C:cell part	black
DN234605_c0_g1_i1	NA	NA	NA	black
DN234872_c0_g3_i1	NA	NA	NA	black
DN234989_c0_g2_i1	NA	NA	NA	black
DN235113_c0_g1_i1	NA	NA	NA	black
DN235234_c0_g2_i1	NA	NA	NA	black
DN235370_c0_g1_i1	NA	NA	NA	black
DN235377_c0_g1_i1	NA	NA	NA	black
DN235839_c0_g3_i1	NA	NA	NA	black
DN235902_c0_g3_i1	--NA--	GO:0005515;GO:0005634;GO:0005737;GO:0005874;GO:0005886	C:cytoplasm; C:microtubule; C:nucleus; F:protein binding; C:plasma membrane	black
DN235918_c0_g1_i1	NA	NA	NA	black
DN235954_c0_g1_i4	NA	NA	NA	black
DN236052_c0_g2_i1	--NA--	GO:0000785;GO:0003677;GO:0003682;GO:0003700;GO:0005634;GO:0005667;GO:0005737;GO:0006333;GO:0010197;GO:0030527;GO:0045449	C:cytoplasm; C:chromatin; F:transcription factor activity; P:chromatin assembly or disassembly; F:DNA binding; P:polar nucleus fusion; F:chromatin binding; F:structural constituent of chromatin; C:nucleus; C:transcription factor complex; P:regulation of transcription	black
DN236233_c0_g1_i1	--NA--	GO:0005634;GO:0005886	C:nucleus; C:plasma membrane	black
DN236274_c0_g9_i1	NA	NA	NA	black
DN236277_c0_g1_i4	--NA--	GO:0016787	F:hydrolase activity	black
DN236370_c0_g1_i2	NA	NA	NA	black
DN236570_c0_g1_i1	--NA--	GO:0016020	C:membrane	black
DN236602_c0_g2_i1	ubiquitin-like protein 5	EC:2.7.7.6;GO:0000003;GO:0000398;GO:0002119;GO:0003677;GO:0003899;GO:0004843;GO:0005515;GO:0005634;GO:0005665;GO:0005703;GO:0005730;GO:0005737;GO:0005829;GO:0005875;GO:0006144;GO:0006206;GO:0006366;GO:0006464;GO:0006511;GO:0007095;GO:0008340;GO:0010628;GO:0016579;GO:0022008;GO:0031386;GO:0034126;GO:0034514;GO:0040011;GO:0044798;GO:1903955	C:cytoplasm; F:protein tag; P:nuclear mRNA splicing	black
DN236680_c0_g4_i5	gtp-binding nuclear protein ran-a1	GO:0000054;GO:0003924;GO:0005515;GO:0005525;GO:0005618;GO:0005634;GO:0005794;GO:0005829;GO:0005829;GO:0005886;GO:0006606;GO:0006997;GO:0007264;GO:0009506;GO:0009651;GO:0010972;GO:0016021;GO:0016973;GO:0046686;GO:0048046	C:cytosol; P:ribosomal subunit export from nucleus; P:small GTPase mediated signal transduction; C:plasmodesma; P:protein import into nucleus; F:protein binding; F:GTPase activity; C:Golgi apparatus; C:nucleus; F:GTP binding	black
DN236715_c0_g1_i1	uncharacterized protein loc110096866	GO:0016021	C:integral to membrane	black
DN236740_c0_g1_i2	--NA--	GO:0005515;GO:0005654;GO:0006396;GO:0006950;GO:0015630;GO:0016020;GO:0030054;GO:0032991;GO:0044434;GO:0044822	C:macromolecular complex; C:nucleoplasm; F:protein binding; C:membrane; ; C:microtubule cytoskeleton; C:chloroplast part; P:RNA processing; C:cell junction; P:response to stress	black
DN236765_c0_g2_i3	--NA--	GO:0003677;GO:0005515;GO:0009570;GO:0009941	C:chloroplast envelope; F:DNA binding; F:protein binding; C:chloroplast stroma	black
DN236841_c0_g1_i1	NA	NA	NA	black
DN236897_c0_g1_i1	uncharacterized protein loc109825146	GO:0016787	F:hydrolase activity	black
DN237010_c0_g7_i1	NA	NA	NA	black
DN237034_c0_g1_i1	NA	NA	NA	black
DN237170_c0_g1_i1	NA	NA	NA	black
DN237192_c0_g1_i1	ice-like protease p20 domain containing expressed	EC:2.7.1.68;GO:0003785;GO:0005634;GO:0005829;GO:0006897;GO:0007164;GO:0009827;GO:0009846;GO:0009860;GO:0010118;GO:0016020;GO:0016308;GO:0016324;GO:0031514;GO:0035082;GO:0043232;GO:0044446;GO:0046854;GO:0048766;GO:0048768;GO:0051015;GO:0090406;GO:2000114	C:membrane	black
DN237232_c0_g2_i3	NA	NA	NA	black
DN237287_c0_g3_i1	NA	NA	NA	black
DN237321_c0_g1_i2	--NA--	GO:0000911;GO:0005484;GO:0005634;GO:0005886;GO:0007610;GO:0009504;GO:0009507;GO:0009612;GO:0009737;GO:0010647;GO:0012505;GO:0015031;GO:0016021;GO:0016079;GO:0023056;GO:0030072;GO:0030182;GO:0030424;GO:0031201;GO:0031982;GO:0044463;GO:0046883;GO:0048167;GO:0051707;GO:0061025;GO:0070201;GO:0098793	P:cytokinesis by cell plate formation; C:integral to membrane; C:vesicle; P:regulation of synaptic plasticity; P:positive regulation of cell communication; P:response to mechanical stimulus; ; P:peptide hormone secretion; P:regulation of establishment of protein localization; C:cell projection part; P:protein transport; P:positive regulation of signaling process; C:endomembrane system; C:axon; C:…	black
DN237447_c0_g1_i4	--NA--	GO:0000776;GO:0000923;GO:0005640;GO:0005739;GO:0005813;GO:0005828;GO:0008274;GO:0009524;GO:0009574;GO:0031021;GO:0033566;GO:0034080;GO:0042393;GO:0042802;GO:0043015;GO:0043388;GO:0045298;GO:0051082;GO:0051415;GO:0051417;GO:0061495;GO:0072686;GO:0090307	C:equatorial microtubule organizing center; ; C:kinetochore microtubule; P:gamma-tubulin complex localization; F:histone binding; F:gamma-tubulin binding; C:nuclear outer membrane; C:phragmoplast; ; C:kinetochore; C:interphase microtubule organizing center; P:microtubule nucleation by spindle pole body; C:gamma-tubulin ring complex; F:identical protein binding; C:centrosome; P:spindle assembly in…	black
DN237554_c0_g1_i1	NA	NA	NA	black
DN237569_c0_g1_i2	NA	NA	NA	black
DN237606_c1_g1_i1	--NA--	EC:1.10.2.2;GO:0005743;GO:0006118;GO:0006119;GO:0008121;GO:0022900;GO:0045285;GO:0070469;GO:1902600	; C:mitochondrial inner membrane; F:ubiquinol-cytochrome-c reductase activity; C:respiratory chain; P:electron transport chain; P:electron transport; P:oxidative phosphorylation;	black
DN237649_c0_g1_i1	--NA--	EC:2.7.1.24;EC:2.7.7.3;GO:0004140;GO:0004595;GO:0005515;GO:0005524;GO:0005654;GO:0005759;GO:0005829;GO:0006629;GO:0009651;GO:0015940;GO:0019915;GO:0040007;GO:0070062;GO:0080020;GO:1990143	C:nucleoplasm; ; F:protein binding; F:pantetheine-phosphate adenylyltransferase activity; P:growth; P:regulation of coenzyme A biosynthetic process; C:mitochondrial matrix; P:response to salt stress; F:dephospho-CoA kinase activity; C:cytosol; P:lipid storage; P:lipid metabolic process; C:extracellular vesicular exosome; F:ATP binding; P:pantothenate biosynthetic process	black
DN237723_c1_g7_i2	--NA--	GO:0005739;GO:0009507;GO:0010197	P:polar nucleus fusion; C:chloroplast; C:mitochondrion	black
DN237739_c0_g3_i1	--NA--	EC:3.1.26.3;GO:0000166;GO:0003723;GO:0004386;GO:0004525;GO:0005634;GO:0005737;GO:0006950;GO:0007281;GO:0009605;GO:0009944;GO:0010267;GO:0010492;GO:0016442;GO:0032268;GO:0043933;GO:0046872;GO:0048608;GO:0048646;GO:0051172;GO:0051252;GO:0090501;GO:2000113	P:production of ta-siRNAs involved in RNA interference; P:reproductive structure development; F:ribonuclease III activity; F:metal ion binding; C:RNA-induced silencing complex; P:maintenance of shoot apical meristem identity; P:response to external stimulus; C:cytoplasm; P:regulation of cellular protein metabolic process; P:anatomical structure formation involved in morphogenesis; F:nucleotide bi…	black
DN237872_c0_g1_i1	--NA--	GO:0000070;GO:0000798;GO:0005488;GO:0006281;GO:0007062;GO:0007126;GO:0042127;GO:0048523	P:regulation of cell proliferation; P:mitotic sister chromatid segregation; P:negative regulation of cellular process; P:sister chromatid cohesion; F:binding; P:meiosis; P:DNA repair; C:nuclear cohesin complex	black
DN237925_c0_g1_i1	--NA--	GO:0003824	F:catalytic activity	black
DN237973_c0_g1_i2	mitochondrial import receptor subunit tom7-1	GO:0005742;GO:0008565;GO:0016021;GO:0030150;GO:0030150	P:protein import into mitochondrial matrix; C:mitochondrial outer membrane translocase complex	black
DN238083_c0_g1_i1	--NA--	EC:5.4.2.1;GO:0004619;GO:0005737;GO:0006007;GO:0006094;GO:0006096;GO:0016021;GO:0030145	C:cytoplasm; F:manganese ion binding; F:phosphoglycerate mutase activity; C:integral to membrane; P:glucose catabolic process; P:gluconeogenesis; P:glycolysis	black
DN238114_c0_g2_i1	NA	NA	NA	black
DN238216_c0_g7_i1	NA	NA	NA	black
DN238271_c0_g1_i1	--NA--	GO:0001764;GO:0001958;GO:0005053;GO:0005781;GO:0005782;GO:0005829;GO:0006351;GO:0006635;GO:0007165;GO:0008611;GO:0010485;GO:0010604;GO:0016558;GO:0019899;GO:0031325;GO:0035097;GO:0042803;GO:0043234;GO:0043967;GO:0080090;GO:1902562	F:protein homodimerization activity; P:positive regulation of cellular metabolic process; P:ether lipid biosynthetic process; F:H4 histone acetyltransferase activity; C:protein complex; P:transcription	black
DN238271_c0_g5_i1	--NA--	GO:0001764;GO:0001958;GO:0005053;GO:0005781;GO:0005782;GO:0005829;GO:0006635;GO:0007165;GO:0008611;GO:0016560;GO:0019899;GO:0042803	P:neuron migration; P:fatty acid beta-oxidation; P:protein import into peroxisome matrix	black
DN238315_c0_g1_i4	--NA--	EC:2.7.1.48;EC:2.7.4.14;EC:2.7.4.3;EC:2.7.4.4;EC:2.7.4.6;GO:0004017;GO:0004127;GO:0004550;GO:0004849;GO:0005524;GO:0005634;GO:0005739;GO:0005829;GO:0006144;GO:0006165;GO:0006207;GO:0009041;GO:0009142;GO:0009173;GO:0009194;GO:0009197;GO:0009220;GO:0009221;GO:0015949;GO:0046034;GO:0046132;GO:0048046;GO:0050145;GO:0070062	P:pyrimidine ribonucleoside biosynthetic process; P:pyrimidine ribonucleoside monophosphate metabolic process; C:apoplast; F:nucleoside diphosphate kinase activity; P:'de novo' pyrimidine base biosynthetic process; P:pyrimidine ribonucleotide biosynthetic process; F:uridylate kinase activity; F:uridine kinase activity; P:pyrimidine deoxyribonucleoside diphosphate biosynthetic process; C:cytosol; …	black
DN238336_c0_g1_i2	malignant t-cell-amplified sequence 1 homolog	GO:0001731;GO:0002188;GO:0002192;GO:0003723;GO:0005829;GO:0005886;GO:0006351;GO:0008284;GO:0022627;GO:0032790;GO:0042254;GO:0043234;GO:0045948	C:cytosol; F:RNA binding	black
DN238382_c6_g1_i2	NA	NA	NA	black
DN238387_c0_g1_i1	NA	NA	NA	black
DN238391_c0_g1_i1	NA	NA	NA	black
DN238453_c0_g1_i1	--NA--	GO:0005515;GO:0005737;GO:0016042;GO:0016298;GO:0044237;GO:0070062;GO:0098732	F:lipase activity; F:protein binding; ; P:cellular metabolic process; C:cytoplasm; C:extracellular vesicular exosome; P:lipid catabolic process	black
DN238524_c1_g1_i2	NA	NA	NA	black
DN238569_c0_g3_i4	NA	NA	NA	black
DN238587_c0_g2_i1	signal recognition particle 14 kda protein	GO:0005515;GO:0005634;GO:0005786;GO:0005829;GO:0006614;GO:0008312;GO:0030942;GO:0030942;GO:0042493;GO:0044822;GO:0070062	F:endoplasmic reticulum signal peptide binding; P:SRP-dependent cotranslational protein targeting to membrane; C:signal recognition particle	black
DN238625_c0_g1_i2	zinc c2h2	GO:0046872	F:metal ion binding	black
DN238634_c1_g1_i1	--NA--	EC:6.1.1.5;GO:0000049;GO:0001649;GO:0002161;GO:0004822;GO:0005524;GO:0005654;GO:0005829;GO:0006428;GO:0009097;GO:0009098;GO:0009099;GO:0016020;GO:0046686;GO:0051020;GO:0070062	C:nucleoplasm; F:isoleucine-tRNA ligase activity; C:membrane; P:osteoblast differentiation; F:GTPase binding; C:cytosol; P:isoleucyl-tRNA aminoacylation; P:response to cadmium ion; F:aminoacyl-tRNA editing activity; F:tRNA binding; C:extracellular vesicular exosome; F:ATP binding; P:isoleucine biosynthetic process; P:leucine biosynthetic process; P:valine biosynthetic process	black
DN238637_c0_g3_i1	NA	NA	NA	black
DN238906_c0_g1_i4	--NA--	GO:0005634;GO:0005783;GO:0005829;GO:0031625;GO:0043130;GO:0043161	C:cytosol; P:proteasomal ubiquitin-dependent protein catabolic process; F:ubiquitin protein ligase binding; F:ubiquitin binding; C:endoplasmic reticulum; C:nucleus	black
DN238916_c0_g1_i1	--NA--	EC:2.7.6.2;GO:0004788;GO:0005524;GO:0005829;GO:0006772;GO:0008076;GO:0009229;GO:0009536;GO:0009705;GO:0010029;GO:0010119;GO:0015269;GO:0015271;GO:0016301;GO:0016310;GO:0030007;GO:0030975;GO:0034765;GO:0046872;GO:0051260;GO:0071805	C:plant-type vacuole membrane; F:thiamin binding; F:kinase activity; P:thiamin metabolic process; C:plastid; P:cellular potassium ion homeostasis; P:regulation of stomatal movement; P:thiamin diphosphate biosynthetic process; P:phosphorylation; F:calcium-activated potassium channel activity; C:cytosol; F:metal ion binding; ; P:regulation of ion transmembrane transport; P:regulation of seed germin…	black
DN238993_c0_g1_i3	--NA--	GO:0005488;GO:0006952;GO:0016787;GO:0019538;GO:0042221;GO:0044237;GO:0044763;GO:0046658	; C:anchored to plasma membrane; P:cellular metabolic process; F:hydrolase activity; P:response to chemical stimulus; P:defense response; F:binding; P:protein metabolic process	black
DN239063_c0_g1_i1	NA	NA	NA	black
DN239143_c1_g1_i1	mitochondrial substrate carrier family protein p	GO:0005347;GO:0005509;GO:0006259;GO:0006810;GO:0006812;GO:0006839;GO:0010941;GO:0015867;GO:0016020;GO:0016021;GO:0016462;GO:0019219;GO:0019725;GO:0031090;GO:0034599;GO:0034645;GO:0043467;GO:0044429;GO:0045333;GO:0046964;GO:0048878;GO:0071277;GO:1901564;GO:1902557;GO:1902558;GO:1902559	P:transport; C:membrane	black
DN239200_c1_g11_i1	NA	NA	NA	black
DN239230_c0_g1_i6	--NA--	GO:0016021;GO:0016459;GO:0017022;GO:0030133;GO:0043231	C:integral to membrane; F:myosin binding; C:intracellular membrane-bounded organelle; C:transport vesicle; C:myosin complex	black
DN239316_c1_g2_i1	NA	NA	NA	black
DN239403_c0_g4_i1	proteasome subunit beta type-1	EC:3.4.25.0;GO:0000165;GO:0000209;GO:0002223;GO:0002479;GO:0004298;GO:0005515;GO:0005634;GO:0005654;GO:0005737;GO:0005829;GO:0005839;GO:0006521;GO:0010499;GO:0019774;GO:0031145;GO:0033209;GO:0038061;GO:0038095;GO:0043488;GO:0050852;GO:0051436;GO:0051437;GO:0051603;GO:0060071;GO:0070062;GO:0090090;GO:0090263	C:cytoplasm; C:proteasome core complex; C:nucleus; F:threonine-type endopeptidase activity; P:proteolysis involved in cellular protein catabolic process	black
DN239409_c0_g1_i2	NA	NA	NA	black
DN239445_c0_g1_i2	NA	NA	NA	black
DN239476_c0_g1_i2	--NA--	GO:0003006;GO:0005515;GO:0005634;GO:0009987;GO:0010467;GO:0032501;GO:0044702;GO:0044767;GO:0048856;GO:1901576	P:cellular process; ; P:anatomical structure development; ; P:multicellular organismal process; F:protein binding; ; P:reproductive developmental process; P:gene expression; C:nucleus	black
DN239487_c1_g8_i3	NA	NA	NA	black
DN239572_c0_g2_i1	--NA--	GO:0005515;GO:0005615;GO:0005829;GO:0006412;GO:0043229	P:translation; C:intracellular organelle; C:cytosol; C:extracellular space; F:protein binding	black
DN239613_c0_g3_i1	probable signal peptidase complex subunit 1	GO:0008233;GO:0031090;GO:0032991;GO:0044424	C:macromolecular complex; C:intracellular part	black
DN239706_c0_g1_i2	mitogen-activated protein kinase kinase kinase yoda-like	EC:2.7.11.25;GO:0000166;GO:0000186;GO:0000187;GO:0000919;GO:0001568;GO:0004709;GO:0005654;GO:0005829;GO:0005886;GO:0005935;GO:0007178;GO:0007584;GO:0009069;GO:0009524;GO:0009793;GO:0010098;GO:0010103;GO:0010229;GO:0010447;GO:0016301;GO:0016310;GO:0019901;GO:0030010;GO:0030242;GO:0030968;GO:0035420;GO:0043123;GO:0043167;GO:0043332;GO:0043622;GO:0045893;GO:0046777;GO:0048046;GO:0060237;GO:0071260;G…	F:kinase activity; P:phosphorylation; F:nucleotide binding	black
DN239706_c0_g3_i1	mitogen-activated protein kinase kinase kinase yoda	EC:2.7.11.25;GO:0000166;GO:0000919;GO:0001568;GO:0004709;GO:0005654;GO:0005829;GO:0005856;GO:0005886;GO:0005935;GO:0007178;GO:0007257;GO:0007584;GO:0009069;GO:0009524;GO:0009793;GO:0009941;GO:0010098;GO:0010103;GO:0010229;GO:0010447;GO:0016301;GO:0016310;GO:0019901;GO:0022622;GO:0030010;GO:0030242;GO:0030968;GO:0032550;GO:0032559;GO:0035420;GO:0043123;GO:0043168;GO:0043332;GO:0043622;GO:0045893;G…	F:kinase activity; P:phosphorylation; F:nucleotide binding	black
DN239740_c0_g2_i1	swr1 complex subunit 6	GO:0000118;GO:0000122;GO:0000812;GO:0005634;GO:0009909;GO:0031063;GO:0031491;GO:0042129;GO:0042742;GO:0042802;GO:0042802;GO:0042826;GO:0043167;GO:0043486;GO:0048638;GO:0070317	F:identical protein binding; P:defense response to bacterium; P:regulation of developmental growth; P:regulation of flower development; C:nucleus	black
DN239966_c0_g1_i1	--NA--	EC:1.2.1.0;GO:0006351;GO:0010017;GO:0016620;GO:0044464;GO:0044710	F:oxidoreductase activity	black
DN239985_c0_g5_i1	NA	NA	NA	black
DN240024_c1_g4_i3	sodium hydrogen exchanger 8	GO:0002026;GO:0003012;GO:0005515;GO:0006885;GO:0007275;GO:0009651;GO:0009941;GO:0010163;GO:0010348;GO:0010352;GO:0014070;GO:0015299;GO:0015385;GO:0015386;GO:0015992;GO:0016021;GO:0016043;GO:0030154;GO:0035556;GO:0042542;GO:0042995;GO:0044459;GO:0048522;GO:0048583;GO:0051453;GO:0071214;GO:0071310;GO:0098719;GO:1902600;GO:2000377	; F:solute:hydrogen antiporter activity; C:integral to membrane; P:regulation of pH	black
DN240052_c0_g1_i2	NA	NA	NA	black
DN240053_c0_g3_i1	NA	NA	NA	black
DN240150_c0_g1_i3	--NA--	EC:2.7.1.24;GO:0004140;GO:0005524;GO:0005739;GO:0005773;GO:0005777;GO:0009507;GO:0015937;GO:0015940;GO:0016020	P:coenzyme A biosynthetic process; F:dephospho-CoA kinase activity; C:peroxisome; C:mitochondrion; F:ATP binding; C:chloroplast; C:vacuole; C:membrane; P:pantothenate biosynthetic process	black
DN240202_c0_g1_i1	NA	NA	NA	black
DN240202_c0_g2_i1	--NA--	GO:0001944;GO:0003700;GO:0005515;GO:0005667;GO:0005730;GO:0009414;GO:0009651;GO:0009733;GO:0009737;GO:0009751;GO:0009864;GO:0010105;GO:0010200;GO:0016020;GO:0016604;GO:0019760;GO:0034059;GO:0043565;GO:0044212;GO:0045449;GO:0045892;GO:0045893;GO:0050832;GO:0051301;GO:0071456;GO:0071497	P:positive regulation of transcription	black
DN240230_c1_g4_i1	NA	NA	NA	black
DN240230_c1_g9_i1	NA	NA	NA	black
DN240278_c1_g1_i1	NA	NA	NA	black
DN240295_c0_g5_i1	methyl- -binding domain-containing protein 11-like isoform x1	GO:0003677;GO:0005634;GO:0005634;GO:0005829;GO:0006355;GO:0008327	C:nucleus; F:DNA binding	black
DN240348_c0_g2_i1	--NA--	GO:0005515;GO:0070062	F:protein binding; C:extracellular vesicular exosome	black
DN240439_c0_g1_i2	--NA--	GO:0000932;GO:0003729;GO:0005515;GO:0005654;GO:0005794;GO:0005829;GO:0005844;GO:0006412;GO:0008033;GO:0010494;GO:0060043;GO:0061014;GO:0061026;GO:0070370	C:nucleoplasm; F:protein binding; P:cellular heat acclimation; C:polysome; C:cytoplasmic mRNA processing body; P:regulation of cardiac muscle cell proliferation; P:translation; P:positive regulation of mRNA catabolic process; P:cardiac muscle tissue regeneration; C:Golgi apparatus; C:cytosol; C:stress granule; P:tRNA processing; F:mRNA binding	black
DN240622_c0_g1_i1	--NA--	GO:0000166;GO:0005737;GO:0008152;GO:0009987;GO:0046914	P:cellular process; F:transition metal ion binding; F:nucleotide binding; P:metabolic process; C:cytoplasm	black
DN240664_c0_g1_i1	NA	NA	NA	black
DN240684_c0_g1_i3	NA	NA	NA	black
DN240698_c3_g1_i1	NA	NA	NA	black
DN240698_c3_g4_i1	NA	NA	NA	black
DN240731_c0_g1_i1	--NA--	GO:0005783;GO:0016020;GO:0044763;GO:0050794	; P:regulation of cellular process; C:membrane; C:endoplasmic reticulum	black
DN240771_c0_g2_i1	--NA--	GO:0000154;GO:0000179;GO:0000462;GO:0004871;GO:0005654;GO:0005680;GO:0005759;GO:0005819;GO:0005829;GO:0005834;GO:0006281;GO:0007062;GO:0007165;GO:0008022;GO:0008284;GO:0008361;GO:0010091;GO:0010492;GO:0010697;GO:0010997;GO:0016049;GO:0019900;GO:0030332;GO:0030686;GO:0031145;GO:0031572;GO:0031965;GO:0032877;GO:0033597;GO:0040020;GO:0051301;GO:0051436;GO:0051437;GO:0051960;GO:0070306;GO:0070979;GO:…	P:protein K11-linked ubiquitination; F:signal transducer activity; P:negative regulation of ubiquitin-protein ligase activity during mitotic cell cycle; ; P:lens fiber cell differentiation; ; P:DNA repair; P:positive regulation of cell proliferation; F:protein C-terminus binding; P:cell division; P:negative regulation of spindle pole body separation; ; C:mitotic checkpoint complex; C:cytosol; C:h…	black
DN240866_c0_g2_i2	--NA--	GO:0005654;GO:0005680;GO:0005813;GO:0005829;GO:0005876;GO:0007276;GO:0008283;GO:0009504;GO:0009733;GO:0010071;GO:0019903;GO:0030071;GO:0030154;GO:0031145;GO:0048829;GO:0051234;GO:0051302;GO:0051436;GO:0051437;GO:0051510;GO:0070979	P:protein K11-linked ubiquitination; P:establishment of localization; P:negative regulation of ubiquitin-protein ligase activity during mitotic cell cycle; P:regulation of unidimensional cell growth; P:response to auxin stimulus; P:root cap development; C:cytosol; P:positive regulation of ubiquitin-protein ligase activity during mitotic cell cycle; P:regulation of mitotic metaphase/anaphase trans…	black
DN240900_c2_g1_i1	NA	NA	NA	black
DN241002_c0_g1_i2	NA	NA	NA	black
DN241090_c4_g1_i1	NA	NA	NA	black
DN241133_c1_g1_i5	--NA--	EC:6.3.2.19;GO:0004842;GO:0005515;GO:0005737;GO:0006511;GO:0007049;GO:0009723;GO:0016567;GO:0022414;GO:0035556;GO:0043231;GO:0051704;GO:0071310	F:protein binding; C:intracellular membrane-bounded organelle; F:ubiquitin-protein ligase activity; P:cellular response to organic substance; C:cytoplasm; P:ubiquitin-dependent protein catabolic process; P:protein ubiquitination; P:multi-organism process; P:response to ethylene stimulus; P:reproductive process; P:cell cycle;	black
DN241142_c0_g1_i3	NA	NA	NA	black
DN241185_c1_g5_i1	--NA--	EC:6.3.2.19;GO:0004842;GO:0005515;GO:0005634;GO:0006511;GO:0016567;GO:0044444;GO:0044446;GO:0044763;GO:0048527;GO:0050794;GO:0050896	; F:protein binding; F:ubiquitin-protein ligase activity; P:response to stimulus; P:ubiquitin-dependent protein catabolic process; P:lateral root development; P:protein ubiquitination; P:regulation of cellular process; C:intracellular organelle part; C:cytoplasmic part; C:nucleus	black
DN241296_c0_g1_i1	NA	NA	NA	black
DN241310_c0_g2_i2	NA	NA	NA	black
DN241316_c0_g1_i2	--NA--	GO:0043231;GO:0044444;GO:0050896	P:response to stimulus; C:intracellular membrane-bounded organelle; C:cytoplasmic part	black
DN241430_c0_g2_i1	NA	NA	NA	black
DN241483_c0_g2_i2	--NA--	GO:0005515;GO:0005654;GO:0005737;GO:0006378;GO:0009911	P:mRNA polyadenylation; P:positive regulation of flower development; F:protein binding; C:nucleoplasm; C:cytoplasm	black
DN241538_c0_g3_i3	--NA--	GO:0004672;GO:0009507;GO:0065007	F:protein kinase activity; P:biological regulation; C:chloroplast	black
DN241541_c1_g12_i1	--NA--	EC:3.6.3.6;GO:0005515;GO:0005524;GO:0005737;GO:0005887;GO:0006119;GO:0006754;GO:0008553;GO:0043231;GO:0046872;GO:0051453;GO:1902600	C:integral to plasma membrane; F:protein binding; C:intracellular membrane-bounded organelle; F:hydrogen-exporting ATPase activity	black
DN241543_c0_g2_i1	NA	NA	NA	black
DN241560_c0_g5_i1	NA	NA	NA	black
DN241603_c0_g3_i2	--NA--	GO:0005739;GO:0005829;GO:0009408;GO:0009409;GO:0009651;GO:0010228	P:response to cold; C:cytosol; P:response to heat; C:mitochondrion; P:response to salt stress; P:vegetative to reproductive phase transition of meristem	black
DN241609_c1_g1_i1	NA	NA	NA	black
DN241613_c1_g6_i2	protein tpr2-like isoform x1	EC:2.3.1.48;GO:0000123;GO:0004402;GO:0005634;GO:0005829;GO:0006355;GO:0006996;GO:0007017;GO:0009733;GO:0009867;GO:0010051;GO:0010072;GO:0015630;GO:0016573;GO:0035097;GO:0042803;GO:0042967;GO:0043234;GO:0044430;GO:0045892;GO:0048522;GO:0051128;GO:1903047	P:regulation of transcription	black
DN241655_c0_g1_i2	--NA--	GO:0000398;GO:0001570;GO:0003729;GO:0005515;GO:0005684;GO:0007286;GO:0010628;GO:0016043;GO:0042552;GO:0042692;GO:0042759;GO:0044444;GO:0061158	P:muscle cell differentiation; ; F:mRNA binding; P:cellular component organization; P:myelination; P:long-chain fatty acid biosynthetic process; P:spermatid development; F:protein binding; C:U2-type spliceosomal complex; P:vasculogenesis; P:positive regulation of gene expression; P:nuclear mRNA splicing	black
DN241669_c0_g2_i2	--NA--	GO:0000124;GO:0000785;GO:0001102;GO:0003677;GO:0003682;GO:0003700;GO:0005669;GO:0005829;GO:0006355;GO:0008285;GO:0009860;GO:0016573;GO:0032947;GO:0033276;GO:0045449;GO:0045786;GO:0046695;GO:0051123;GO:0071339	P:RNA polymerase II transcriptional preinitiation complex assembly; C:SAGA complex; P:negative regulation of cell cycle; C:cytosol; P:negative regulation of cell proliferation; C:SLIK (SAGA-like complex; P:regulation of transcription	black
DN241688_c0_g1_i1	vacuolar protein sorting-associated protein 35b-like	GO:0005765;GO:0005769;GO:0005771;GO:0005794;GO:0005829;GO:0006886;GO:0008333;GO:0008565;GO:0010467;GO:0010604;GO:0010821;GO:0014069;GO:0015031;GO:0016241;GO:0030904;GO:0030904;GO:0031647;GO:0031748;GO:0031902;GO:0032268;GO:0042147;GO:0045056;GO:0061357;GO:0070062;GO:0090263;GO:0097422;GO:0099639;GO:1902823	C:retromer complex; P:retrograde transport	black
DN241743_c0_g1_i1	er membrane protein complex subunit 7 homolog	GO:0009507;GO:0016021;GO:0030246;GO:0030246;GO:0072546	C:integral to membrane; F:carbohydrate binding	black
DN241743_c0_g2_i1	NA	NA	NA	black
DN241784_c0_g4_i1	NA	NA	NA	black
DN241839_c4_g8_i1	--NA--	GO:0005488;GO:0009987	F:binding; P:cellular process	black
DN241889_c0_g1_i1	--NA--	GO:0043231;GO:0044444	C:cytoplasmic part; C:intracellular membrane-bounded organelle	black
DN241921_c0_g2_i2	NA	NA	NA	black
DN241979_c1_g2_i1	limr family protein os06g0128200-like	GO:0005576;GO:0005886;GO:0016020;GO:0016021	C:membrane	black
DN241982_c0_g5_i3	--NA--	GO:0000022;GO:0000122;GO:0000795;GO:0001085;GO:0001650;GO:0005524;GO:0005635;GO:0005667;GO:0005829;GO:0007088;GO:0008022;GO:0009650;GO:0009737;GO:0009792;GO:0009793;GO:0009910;GO:0009952;GO:0009965;GO:0010228;GO:0010469;GO:0016605;GO:0030425;GO:0031099;GO:0031625;GO:0032093;GO:0033145;GO:0033523;GO:0040025;GO:0043123;GO:0043161;GO:0043282;GO:0043398;GO:0043425;GO:0044822;GO:0045202;GO:0051091;GO:…	P:embryonic development ending in seed dormancy; P:leaf morphogenesis; F:bHLH transcription factor binding; ; P:positive regulation of steroid hormone receptor signaling pathway; F:protein C-terminus binding; F:ubiquitin protein ligase binding; P:definitive hemopoiesis; P:proteasomal ubiquitin-dependent protein catabolic process; P:regulation of mitosis; P:anterior/posterior pattern formation; P:…	black
DN241994_c0_g3_i1	NA	NA	NA	black
DN241999_c0_g1_i1	--NA--	GO:0003743;GO:0005515;GO:0005634;GO:0005840;GO:0005852;GO:0006446;GO:0007067;GO:0044822;GO:0051726;GO:0075525	F:translation initiation factor activity; P:mitosis; P:regulation of cell cycle; ; C:eukaryotic translation initiation factor 3 complex; ; F:protein binding; C:nucleus; C:ribosome; P:regulation of translational initiation	black
DN242095_c0_g1_i5	--NA--	GO:0001570;GO:0001938;GO:0005515;GO:0005576;GO:0006396;GO:0007155;GO:0045766;GO:0048471	P:positive regulation of endothelial cell proliferation; P:RNA processing; P:vasculogenesis; P:positive regulation of angiogenesis; P:cell adhesion; F:protein binding; C:perinuclear region of cytoplasm; C:extracellular region	black
DN242115_c1_g2_i1	NA	NA	NA	black
DN242176_c0_g1_i1	--NA--	GO:0006623;GO:0009507	P:protein targeting to vacuole; C:chloroplast	black
DN242192_c0_g4_i1	NA	NA	NA	black
DN242196_c0_g1_i1	--NA--	GO:0004702;GO:0005516;GO:0005524;GO:0005576;GO:0005737;GO:0005886;GO:0007169;GO:0007178;GO:0009069;GO:0009506;GO:0009738;GO:0009845;GO:0009861;GO:0010150;GO:0010193;GO:0019722;GO:0043231;GO:0045088;GO:0046777;GO:0048364	P:root development; P:jasmonic acid and ethylene-dependent systemic resistance; C:intracellular membrane-bounded organelle; F:receptor signaling protein serine/threonine kinase activity; C:extracellular region; C:cytoplasm; P:protein amino acid autophosphorylation; P:transmembrane receptor protein tyrosine kinase signaling pathway; P:regulation of innate immune response; P:seed germination; P:lea…	black
DN242385_c3_g1_i1	--NA--	EC:3.1.1.0;EC:3.1.2.12;EC:3.1.2.6;GO:0004416;GO:0005788;GO:0006090;GO:0015947;GO:0018738;GO:0042802;GO:0046294;GO:0051289;GO:0052689;GO:0070062;GO:1901687	F:S-formylglutathione hydrolase activity; C:extracellular vesicular exosome; F:identical protein binding; P:formaldehyde catabolic process; ; C:endoplasmic reticulum lumen; P:protein homotetramerization; F:hydroxyacylglutathione hydrolase activity; ; P:methane metabolic process; P:pyruvate metabolic process	black
DN242385_c5_g1_i2	--NA--	GO:0005515;GO:0005840;GO:0006508;GO:0008233;GO:0009570;GO:0030163	C:ribosome; F:peptidase activity; F:protein binding; P:protein catabolic process; C:chloroplast stroma; P:proteolysis	black
DN242391_c0_g1_i2	--NA--	EC:6.1.1.1;GO:0000162;GO:0003723;GO:0004831;GO:0005524;GO:0005739;GO:0005829;GO:0006437;GO:0006571;GO:0009094;GO:0009570;GO:0009793;GO:0016020	C:cytosol; F:RNA binding; C:mitochondrion; F:ATP binding; P:tyrosyl-tRNA aminoacylation; C:chloroplast stroma; F:tyrosine-tRNA ligase activity; C:membrane; P:embryonic development ending in seed dormancy; P:tryptophan biosynthetic process; P:tyrosine biosynthetic process; P:L-phenylalanine biosynthetic process	black
DN242431_c0_g4_i1	NA	NA	NA	black
DN242453_c0_g3_i8	--NA--	EC:3.4.24.0;GO:0004222;GO:0006518;GO:0009535;GO:0009941;GO:0016021	C:chloroplast envelope; F:metalloendopeptidase activity; P:peptide metabolic process; C:integral to membrane; C:chloroplast thylakoid membrane	black
DN242554_c0_g1_i1	--NA--	EC:1.11.1.11;EC:1.11.1.5;GO:0000302;GO:0004130;GO:0005515;GO:0005739;GO:0005774;GO:0005794;GO:0005829;GO:0006804;GO:0009506;GO:0009514;GO:0009735;GO:0009941;GO:0016021;GO:0016688;GO:0019852;GO:0020037;GO:0034599;GO:0042744;GO:0046861;GO:0046872;GO:0055114;GO:0098869	C:glyoxysomal membrane; C:cytosol; P:hydrogen peroxide catabolic process; C:integral to membrane; P:oxidation reduction; ; P:response to reactive oxygen species; C:mitochondrion; F:metal ion binding; C:plasmodesma; C:chloroplast envelope; F:cytochrome-c peroxidase activity; F:L-ascorbate peroxidase activity; P:cellular response to oxidative stress; C:vacuolar membrane; F:protein binding; F:heme b…	black
DN242648_c0_g4_i1	NA	NA	NA	black
DN242656_c1_g2_i1	--NA--	EC:1.9.3.1;EC:2.5.1.29;GO:0000266;GO:0004129;GO:0004311;GO:0006123;GO:0006694;GO:0006784;GO:0008535;GO:0009060;GO:0015992;GO:0016114;GO:0031966;GO:0045277	F:cytochrome-c oxidase activity; P:mitochondrial fission; C:mitochondrial membrane; P:respiratory chain complex IV assembly; P:heme a biosynthetic process; P:aerobic respiration; F:farnesyltranstransferase activity; P:mitochondrial electron transport	black
DN242820_c0_g1_i1	signal recognition particle 9 kda protein	GO:0005047;GO:0005047;GO:0005515;GO:0005785;GO:0005786;GO:0006616;GO:0008312;GO:0045900;GO:0045900;GO:0070062	P:negative regulation of translational elongation; F:7S RNA binding; F:signal recognition particle binding; C:signal recognition particle	black
DN242828_c0_g1_i4	NA	NA	NA	black
DN242834_c2_g1_i2	NA	NA	NA	black
DN242869_c0_g1_i2	--NA--	GO:0005654;GO:0005778;GO:0005829;GO:0007275;GO:0016021;GO:0016557;GO:0016559;GO:0031526;GO:0036105;GO:0042802;GO:0043234;GO:0045046;GO:0047485;GO:0050821;GO:0051117;GO:0061077;GO:0072321;GO:1900131	C:cytosol; F:protein N-terminus binding; C:integral to membrane; P:peroxisome fission; ; C:protein complex; P:multicellular organismal development; ; C:brush border membrane; F:identical protein binding; C:peroxisomal membrane; P:protein stabilization; ; F:ATPase binding; C:nucleoplasm; P:protein import into peroxisome membrane; P:chaperone-mediated protein folding; P:peroxisome membrane biogenes…	black
DN242960_c0_g2_i1	--NA--	GO:0003729;GO:0005515;GO:0005634;GO:0006417;GO:0006810;GO:0007423;GO:0007611;GO:0009653;GO:0010494;GO:0010603;GO:0030182;GO:0034063;GO:0048468;GO:0048519;GO:0048522;GO:0065008;GO:0090304	P:cell development; C:stress granule; P:negative regulation of biological process; P:sensory organ development; F:mRNA binding; P:nucleic acid metabolic process; P:anatomical structure morphogenesis; P:learning or memory; P:neuron differentiation; P:regulation of cytoplasmic mRNA processing body assembly; F:protein binding; P:transport; P:positive regulation of cellular process; P:regulation of t…	black
DN242992_c0_g3_i1	--NA--	GO:0044421	C:extracellular region part	black
DN243001_c0_g3_i1	NA	NA	NA	black
DN243025_c2_g2_i6	--NA--	GO:0002229;GO:0003700;GO:0005516;GO:0005634;GO:0005667;GO:0006355;GO:0009620;GO:0009789;GO:0010112;GO:0010224;GO:0043565;GO:0045449;GO:0071219;GO:0071456;GO:0080142;GO:1900426;GO:1902478;GO:1902584	P:positive regulation of abscisic acid mediated signaling pathway; P:response to fungus; P:cellular response to molecule of bacterial origin; ; P:regulation of systemic acquired resistance; P:defense response to oomycetes; ; P:regulation of transcription	black
DN243039_c0_g1_i1	NA	NA	NA	black
DN243082_c1_g2_i1	cytochrome c	GO:0005507;GO:0005515;GO:0005758;GO:0005758;GO:0005774;GO:0005794;GO:0005829;GO:0006118;GO:0006122;GO:0006123;GO:0008283;GO:0009055;GO:0020037;GO:0046872;GO:0055114;GO:0070469	C:mitochondrial intermembrane space; F:metal ion binding; C:respiratory chain; F:electron carrier activity; F:heme binding; P:oxidation reduction; P:electron transport	black
DN243082_c1_g3_i1	cytochrome c	GO:0005507;GO:0005515;GO:0005758;GO:0005758;GO:0005774;GO:0005794;GO:0005829;GO:0006118;GO:0006122;GO:0006123;GO:0008283;GO:0009055;GO:0020037;GO:0046872;GO:0055114;GO:0070469	C:mitochondrial intermembrane space; F:metal ion binding; C:respiratory chain; F:electron carrier activity; F:heme binding; P:oxidation reduction; P:electron transport	black
DN243178_c1_g4_i1	--NA--	EC:5.2.1.8;GO:0002376;GO:0003755;GO:0004871;GO:0005160;GO:0005528;GO:0007178;GO:0008016;GO:0009543;GO:0010207;GO:0010648;GO:0010880;GO:0016049;GO:0016491;GO:0016529;GO:0018208;GO:0023057;GO:0030288;GO:0031400;GO:0032880;GO:0035637;GO:0042026;GO:0044092;GO:0044421;GO:0044425;GO:0044432;GO:0045936;GO:0048584;GO:0048585;GO:0048731;GO:0051280;GO:0060314;GO:0071310	P:negative regulation of molecular function; F:oxidoreductase activity; F:transforming growth factor beta receptor binding; P:positive regulation of response to stimulus; C:membrane part; P:regulation of protein localization; ; C:outer membrane-bounded periplasmic space; P:transmembrane receptor protein serine/threonine kinase signaling pathway; P:cellular response to organic substance; C:sarcopl…	black
DN243200_c0_g3_i1	--NA--	EC:3.5.1.98;GO:0000792;GO:0000978;GO:0000979;GO:0000980;GO:0001103;GO:0001106;GO:0001226;GO:0001525;GO:0001889;GO:0001975;GO:0003300;GO:0003700;GO:0005657;GO:0005667;GO:0005730;GO:0005829;GO:0006344;GO:0006346;GO:0006898;GO:0006974;GO:0007492;GO:0007596;GO:0008284;GO:0009651;GO:0009737;GO:0009792;GO:0009793;GO:0009913;GO:0009941;GO:0009953;GO:0010228;GO:0010431;GO:0010718;GO:0010832;GO:0010870;GO…	P:hippocampus development; C:neuronal cell body; P:posttranscriptional gene silencing; P:seed maturation; ; P:positive regulation of oligodendrocyte differentiation; P:methylation-dependent chromatin silencing; ; P:negative regulation of Wnt receptor signaling pathway through beta-catenin; P:cellular response to heat; C:NuRD complex; C:replication fork; ; P:negative regulation of androgen recepto…	black
DN243307_c0_g1_i1	metal transporter nramp6-like	GO:0000165;GO:0001819;GO:0002252;GO:0002460;GO:0002684;GO:0003032;GO:0005215;GO:0005375;GO:0005384;GO:0005385;GO:0005506;GO:0005507;GO:0005634;GO:0005765;GO:0005769;GO:0005802;GO:0005887;GO:0006783;GO:0006810;GO:0006816;GO:0006824;GO:0006828;GO:0006829;GO:0006876;GO:0006878;GO:0006879;GO:0006885;GO:0006909;GO:0006919;GO:0007611;GO:0008270;GO:0009059;GO:0009624;GO:0009986;GO:0010042;GO:0010288;GO:…	C:integral to membrane; P:transport; F:transporter activity	black
DN243332_c0_g2_i1	NA	NA	NA	black
DN243348_c0_g1_i2	--NA--	GO:0000086;GO:0000182;GO:0000792;GO:0000978;GO:0000980;GO:0001102;GO:0001105;GO:0001164;GO:0001570;GO:0001832;GO:0001835;GO:0001889;GO:0002039;GO:0003151;GO:0003281;GO:0003407;GO:0003678;GO:0003714;GO:0005524;GO:0005615;GO:0005654;GO:0005657;GO:0005667;GO:0005700;GO:0005719;GO:0005726;GO:0005730;GO:0005829;GO:0005987;GO:0006261;GO:0006284;GO:0006302;GO:0006334;GO:0006337;GO:0006346;GO:0006368;GO:…	P:flower development; P:nucleosome assembly; P:nucleosome disassembly; P:sensory perception of pain; F:DNA polymerase binding; P:regulation of circadian rhythm; ; P:methylation-dependent chromatin silencing; ; P:regulation of ethylene mediated signaling pathway; C:polytene chromosome; C:perichromatin fibrils; P:organ boundary specification between lateral organs and the meristem; P:ecdysone recep…	black
DN243349_c0_g1_i2	--NA--	GO:0000976;GO:0003700;GO:0005634;GO:0005667;GO:0009414;GO:0009651;GO:0009738;GO:0009739;GO:0009911;GO:0010187;GO:0010200;GO:0010255;GO:0019760;GO:0043621;GO:0045449;GO:0045893;GO:0048316;GO:1900057;GO:1903648;GO:2000028	P:positive regulation of transcription	black
DN243387_c0_g5_i3	NA	NA	NA	black
DN243404_c0_g1_i1	NA	NA	NA	black
DN243408_c0_g3_i1	NA	NA	NA	black
DN243408_c0_g8_i1	--NA--	GO:0003723;GO:0005515;GO:0005654;GO:0005829;GO:0006915;GO:0007569;GO:0043508;GO:0045892;GO:1904761	C:nucleoplasm; F:protein binding; P:cell aging; P:apoptosis; C:cytosol; P:negative regulation of transcription	black
DN243446_c2_g1_i1	--NA--	GO:0005515;GO:0005768;GO:0005802;GO:0008194;GO:0009832;GO:0016020;GO:0035884;GO:0045489	P:pectin biosynthetic process; C:endosome; F:protein binding; C:trans-Golgi network; F:UDP-glycosyltransferase activity; P:plant-type cell wall biogenesis; ; C:membrane	black
DN243456_c1_g4_i1	NA	NA	NA	black
DN243475_c1_g8_i1	--NA--	GO:0005488;GO:0005783;GO:0044425	C:endoplasmic reticulum; F:binding; C:membrane part	black
DN243500_c1_g1_i2	--NA--	GO:0000790;GO:0000978;GO:0000980;GO:0005654;GO:0006337;GO:0006357;GO:0016514;GO:0016569;GO:0017053;GO:0031492;GO:0043044;GO:0044248;GO:0045892;GO:0045893;GO:0047485;GO:0048731;GO:0051716;GO:1901575	C:SWI/SNF complex; C:nuclear chromatin; P:regulation of transcription from RNA polymerase II promoter; P:cellular response to stimulus; F:protein N-terminus binding; P:cellular catabolic process; ; P:negative regulation of transcription	black
DN243517_c0_g1_i1	--NA--	GO:0000959;GO:0003824;GO:0006396;GO:0006996;GO:0009536;GO:0010051;GO:0016556;GO:0019684;GO:0031323;GO:0043623;GO:0044763;GO:0048366;GO:0050896;GO:0051171	P:photosynthesis	black
DN243522_c0_g3_i1	peroxisome biogenesis protein 12	GO:0005779;GO:0006625;GO:0008022;GO:0008270;GO:0008270;GO:0016558	P:protein targeting to peroxisome; C:integral to peroxisomal membrane; F:protein C-terminus binding; F:zinc ion binding	black
DN243533_c0_g1_i2	NA	NA	NA	black
DN243577_c2_g6_i3	--NA--	GO:0002237;GO:0005634;GO:0005829;GO:0005886;GO:0009609;GO:0009610;GO:0009626;GO:0009817;GO:0009877;GO:0031348;GO:0031648;GO:0036377;GO:0042742;GO:0043066;GO:0043621;GO:0048527;GO:0048586;GO:0051865;GO:0061630;GO:0070696;GO:0071215;GO:2000022	P:negative regulation of defense response; P:protein autoubiquitination; F:transmembrane receptor protein serine/threonine kinase binding; P:negative regulation of apoptosis; F:protein self-association; P:regulation of long-day photoperiodism	black
DN243596_c1_g4_i2	NA	NA	NA	black
DN243636_c1_g1_i4	--NA--	EC:6.3.2.19;GO:0004842;GO:0005515;GO:0005634;GO:0009625;GO:0009641;GO:0009733;GO:0009861;GO:0009867;GO:0009901;GO:0009909;GO:0010118;GO:0010218;GO:0016567;GO:0019005;GO:0031146;GO:0031348;GO:0042742;GO:0044446;GO:0048364;GO:0050832	P:negative regulation of defense response; P:root development; P:jasmonic acid and ethylene-dependent systemic resistance; P:response to far red light; F:protein binding; P:jasmonic acid mediated signaling pathway; F:ubiquitin-protein ligase activity; P:stomatal movement; P:defense response to fungus; P:defense response to bacterium; P:response to insect; P:response to auxin stimulus; C:SCF ubiqu…	black
DN243645_c2_g1_i1	prostaglandin e synthase 2	GO:0005515;GO:0005623;GO:0005739;GO:0006118;GO:0006631;GO:0009055;GO:0015035;GO:0016829;GO:0020037;GO:0043295;GO:0045454;GO:0055114	C:cell; P:cell redox homeostasis; F:electron carrier activity; F:protein disulfide oxidoreductase activity; P:oxidation reduction; P:electron transport	black
DN243669_c1_g4_i1	--NA--	GO:0003677;GO:0004004;GO:0005524;GO:0005634;GO:0005737;GO:0006396;GO:0044822;GO:0046872	C:cytoplasm; F:metal ion binding; F:ATP-dependent RNA helicase activity; F:DNA binding; F:ATP binding; C:nucleus; P:RNA processing;	black
DN243686_c0_g1_i4	--NA--	GO:0000910;GO:0002230;GO:0005793;GO:0005813;GO:0005829;GO:0006810;GO:0009838;GO:0019076;GO:0032403;GO:0045184;GO:0045862;GO:0046745;GO:0048672;GO:0070062;GO:0090541;GO:0090543;GO:0098779;GO:0098792	P:positive regulation of defense response to virus by host; P:transport; P:viral capsid re-envelopment; P:positive regulation of collateral sprouting; C:ER-Golgi intermediate compartment; ; C:cytosol; ; ; C:centrosome; P:establishment of protein localization; P:abscission; P:release of virus from host; F:protein complex binding; C:extracellular vesicular exosome; ; P:positive regulation of proteo…	black
DN243762_c0_g6_i1	--NA--	GO:0000785;GO:0001525;GO:0001763;GO:0001843;GO:0001932;GO:0003712;GO:0005654;GO:0005667;GO:0005794;GO:0006298;GO:0006303;GO:0006357;GO:0006368;GO:0007165;GO:0009791;GO:0010605;GO:0010793;GO:0030900;GO:0031324;GO:0034728;GO:0035258;GO:0035441;GO:0042974;GO:0043565;GO:0045449;GO:0045893;GO:0046872;GO:0046975;GO:0048332;GO:0048583;GO:0048701;GO:0048864;GO:0060039;GO:0060669;GO:0060977;GO:0070062;GO:…	P:morphogenesis of a branching structure; P:mismatch repair; P:pericardium development; P:regulation of transcription from RNA polymerase II promoter; P:neural tube closure; P:regulation of protein amino acid phosphorylation; P:regulation of mRNA export from nucleus; P:embryonic placenta morphogenesis; ; F:retinoic acid receptor binding; F:steroid hormone receptor binding; P:negative regulation o…	black
DN243774_c0_g1_i1	--NA--	GO:0000165;GO:0001933;GO:0005739;GO:0005794;GO:0009651;GO:0009744;GO:0009788;GO:0010906;GO:0016021;GO:0019216;GO:0019395;GO:0019901;GO:0031226;GO:0033211;GO:0042593;GO:0042802;GO:0045596;GO:0046982;GO:0048518;GO:0051128;GO:0051179;GO:0051241;GO:0055100;GO:0072359;GO:0097003;GO:1902532;GO:2000026	P:response to sucrose stimulus; P:negative regulation of multicellular organismal process; P:fatty acid oxidation; ; C:integral to membrane; C:intrinsic to plasma membrane; F:adiponectin binding; P:localization; P:response to salt stress; P:negative regulation of protein amino acid phosphorylation; P:adiponectin-mediated signaling pathway; P:negative regulation of cell differentiation; P:glucose …	black
DN243808_c0_g3_i1	NA	NA	NA	black
DN243825_c0_g2_i1	NA	NA	NA	black
DN243843_c0_g4_i1	eukaryotic translation initiation factor 5a-4	GO:0003743;GO:0003743;GO:0003746;GO:0005840;GO:0006446;GO:0006452;GO:0010089;GO:0043022;GO:0045901;GO:0045905	F:translation initiation factor activity; F:translation elongation factor activity; P:translational frameshifting; P:positive regulation of translational termination; F:ribosome binding; P:positive regulation of translational elongation; C:ribosome; P:regulation of translational initiation	black
DN243870_c0_g2_i5	NA	NA	NA	black
DN244010_c4_g3_i1	calmodulin-5 6 7 8	GO:0005509;GO:0005515;GO:0075133	P:modulation by symbiont of host calcium or calmodulin-mediated signal transduction; F:calcium ion binding	black
DN244010_c4_g5_i1	NA	NA	NA	black
DN244017_c2_g2_i1	--NA--	EC:1.6.5.3;GO:0005515;GO:0005654;GO:0005747;GO:0006120;GO:0006744;GO:0006814;GO:0008137;GO:0009507;GO:0009793;GO:0009853;GO:0015992;GO:0016021;GO:0030308;GO:0032981;GO:0035458;GO:0043280;GO:0045039;GO:0045732;GO:0045892;GO:0070062;GO:0071300;GO:0072593;GO:2001243	P:embryonic development ending in seed dormancy; C:integral to membrane; P:photorespiration; P:negative regulation of transcription	black
DN244068_c0_g1_i1	--NA--	GO:0005634;GO:0006351;GO:0043565;GO:0044444	F:sequence-specific DNA binding; C:cytoplasmic part; C:nucleus; P:transcription	black
DN244095_c2_g1_i2	--NA--	EC:2.7.11.0;EC:2.7.11.26;EC:6.3.2.19;GO:0000320;GO:0001085;GO:0001837;GO:0001954;GO:0002020;GO:0002039;GO:0004674;GO:0004842;GO:0005178;GO:0005524;GO:0005634;GO:0005667;GO:0005739;GO:0005813;GO:0005829;GO:0005874;GO:0005977;GO:0006349;GO:0006983;GO:0007520;GO:0007568;GO:0007623;GO:0008013;GO:0008305;GO:0009069;GO:0009507;GO:0009742;GO:0009887;GO:0009933;GO:0010614;GO:0010800;GO:0010918;GO:0014043…	C:axon; P:positive regulation of neuron apoptosis; P:hippocampus development; C:neuronal cell body; P:response to activity; P:organ morphogenesis; F:tau protein binding; P:cellular response to iron(II ion; P:epithelial to mesenchymal transition; P:negative regulation of protein complex assembly; F:protease binding; ; P:protein amino acid autophosphorylation; P:hyperosmotic salinity response; ; C:…	black
DN244164_c0_g1_i2	--NA--	EC:3.6.1.19;GO:0000027;GO:0000054;GO:0000747;GO:0003729;GO:0003924;GO:0005525;GO:0005730;GO:0005783;GO:0006144;GO:0006206;GO:0006364;GO:0008026;GO:0009267;GO:0015030;GO:0016020;GO:0022625;GO:0030437;GO:0040018;GO:0043022;GO:0043332;GO:0047429;GO:0048825;GO:0090070;GO:2000012	F:nucleoside-triphosphate diphosphatase activity; P:positive regulation of ribosome biogenesis; F:GTP binding; P:conjugation with cellular fusion; F:ATP-dependent helicase activity; P:cotyledon development; P:ribosomal subunit export from nucleus; ; C:endoplasmic reticulum; F:mRNA binding; P:rRNA processing; C:mating projection tip; P:ribosomal large subunit assembly; C:cytosolic large ribosomal …	black
DN244196_c0_g3_i2	--NA--	EC:3.5.1.98;GO:0000792;GO:0000978;GO:0000979;GO:0000980;GO:0001103;GO:0001106;GO:0001226;GO:0001525;GO:0001889;GO:0001975;GO:0003300;GO:0003700;GO:0005657;GO:0005667;GO:0005829;GO:0006344;GO:0006346;GO:0007492;GO:0007596;GO:0008284;GO:0008406;GO:0009651;GO:0009737;GO:0009792;GO:0009793;GO:0009913;GO:0009941;GO:0009953;GO:0010228;GO:0010431;GO:0010718;GO:0010832;GO:0010870;GO:0016441;GO:0016580;GO…	P:hippocampus development; C:neuronal cell body; P:posttranscriptional gene silencing; P:seed maturation; ; P:positive regulation of oligodendrocyte differentiation; P:methylation-dependent chromatin silencing; ; P:negative regulation of Wnt receptor signaling pathway through beta-catenin; P:cellular response to heat; C:NuRD complex; C:replication fork; ; P:negative regulation of androgen recepto…	black
DN244234_c0_g2_i1	--NA--	GO:0000910;GO:0003824;GO:0005515;GO:0006302;GO:0006338;GO:0006996;GO:0007163;GO:0015629;GO:0016192;GO:0031011;GO:0034728;GO:0044430;GO:0044444;GO:0044765;GO:0048869;GO:0050794;GO:0070914	F:catalytic activity; P:organelle organization; C:actin cytoskeleton; C:cytoskeletal part; P:establishment or maintenance of cell polarity; P:cellular developmental process; P:UV-damage excision repair; P:cytokinesis; F:protein binding; P:regulation of cellular process; P:double-strand break repair; C:Ino80 complex; P:chromatin remodeling; ; P:vesicle-mediated transport; C:cytoplasmic part; P:nuc…	black
DN244250_c0_g4_i1	--NA--	GO:0000722;GO:0000724;GO:0000784;GO:0000790;GO:0000800;GO:0001673;GO:0001701;GO:0003682;GO:0003684;GO:0003690;GO:0003697;GO:0003729;GO:0005515;GO:0005662;GO:0005829;GO:0005875;GO:0006265;GO:0006268;GO:0006284;GO:0006298;GO:0007004;GO:0007095;GO:0007141;GO:0007507;GO:0008284;GO:0009555;GO:0010224;GO:0016567;GO:0016605;GO:0019233;GO:0019985;GO:0030097;GO:0030491;GO:0033683;GO:0043565;GO:0045184;GO:…	C:nuclear chromatin; P:mitotic cell cycle G2/M transition DNA damage checkpoint; P:mismatch repair; P:base-excision repair; P:hemopoiesis; C:lateral element; P:in utero embryonic development; P:positive regulation of cell proliferation; P:translesion synthesis; P:telomere maintenance via recombination; F:double-stranded DNA binding; P:heart development; F:single-stranded DNA binding; C:DNA replic…	black
DN244321_c0_g1_i1	NA	NA	NA	black
DN244362_c0_g1_i2	--NA--	EC:1.2.1.0;GO:0006351;GO:0010017;GO:0016620;GO:0044464;GO:0044710	F:oxidoreductase activity	black
DN244372_c1_g2_i3	--NA--	GO:0000166;GO:0000243;GO:0000398;GO:0003729;GO:0005515;GO:0005685;GO:0016607;GO:0030619;GO:0043484;GO:0048523;GO:0071004;GO:0071011	P:regulation of RNA splicing; P:negative regulation of cellular process; F:mRNA binding; F:U1 snRNA binding; C:precatalytic spliceosome; P:nuclear mRNA splicing	black
DN244416_c0_g3_i4	NA	NA	NA	black
DN244425_c1_g1_i3	--NA--	GO:0005515;GO:0005829;GO:0016236;GO:0030008;GO:0034613;GO:0044431;GO:0048208;GO:1903232	C:cytosol; P:macroautophagy; C:TRAPP complex; P:COPII vesicle coating; ; F:protein binding; P:cellular protein localization; C:Golgi apparatus part	black
DN244430_c7_g7_i3	methylcrotonoyl- carboxylase subunit mitochondrial isoform x2	EC:6.3.4.14;EC:6.4.1.3;EC:6.4.1.4;GO:0000166;GO:0004075;GO:0004485;GO:0004658;GO:0005524;GO:0005759;GO:0005829;GO:0005886;GO:0006550;GO:0006552;GO:0006574;GO:0006633;GO:0006768;GO:0009343;GO:0009374;GO:0016874;GO:0019626;GO:0019899;GO:0043167;GO:0046872	F:ligase activity; F:ion binding; F:nucleotide binding	black
DN244442_c0_g2_i2	NA	NA	NA	black
DN244545_c1_g1_i2	--NA--	EC:2.7.7.19;GO:0000819;GO:0003729;GO:0004652;GO:0005515;GO:0005730;GO:0005829;GO:0006284;GO:0006397;GO:0006400;GO:0030529;GO:0031499;GO:0032501;GO:0034459;GO:0034475;GO:0042138;GO:0042493;GO:0043630;GO:0044767;GO:0045910;GO:0048856;GO:0051575;GO:0071031;GO:0071035;GO:0071036;GO:0071037;GO:0071038;GO:0071039;GO:0071040;GO:0071042;GO:0071044;GO:0071050;GO:0071051	P:snoRNA polyadenylation; P:base-excision repair; P:nuclear polyadenylation-dependent CUT catabolic process; P:histone mRNA catabolic process; P:nuclear mRNA surveillance of mRNA 3'-end processing; P:tRNA modification; P:nuclear polyadenylation-dependent tRNA catabolic process; F:5'-deoxyribose-5-phosphate lyase activity; P:ncRNA polyadenylation during polyadenylation-dependent ncRNA catabolic pr…	black
DN244548_c3_g2_i2	--NA--	GO:0005515;GO:0005783	F:protein binding; C:endoplasmic reticulum	black
DN244574_c0_g4_i1	--NA--	GO:0016787;GO:0042802	F:identical protein binding; F:hydrolase activity	black
DN244602_c0_g1_i4	--NA--	GO:0003700;GO:0005634;GO:0005667;GO:0006355;GO:0009941;GO:0010321;GO:0043565;GO:0044212;GO:0045449;GO:0046872;GO:0048510;GO:0048653	C:chloroplast envelope; P:anther development; P:regulation of vegetative phase change; P:regulation of timing of transition from vegetative to reproductive phase; P:regulation of transcription	black
DN244627_c1_g9_i1	NA	NA	NA	black
DN244631_c1_g1_i1	--NA--	GO:0005783;GO:0005887;GO:0006833;GO:0009992;GO:0015250;GO:0015254;GO:0015793;GO:0034220;GO:0044446	P:cellular water homeostasis; F:glycerol channel activity; F:water channel activity; C:integral to plasma membrane; C:intracellular organelle part; P:water transport; P:glycerol transport; P:ion transmembrane transport; C:endoplasmic reticulum	black
DN244682_c0_g1_i1	--NA--	GO:0005634;GO:0005769;GO:0005802;GO:0005813;GO:0005829;GO:0005886;GO:0006915;GO:0007059;GO:0008283;GO:0009507;GO:0009524;GO:0009554;GO:0009556;GO:0009705;GO:0009734;GO:0010449;GO:0016049;GO:0019209;GO:0019233;GO:0019901;GO:0030707;GO:0031952;GO:0035329;GO:0042327;GO:0046872;GO:0051301;GO:0070062	C:plant-type vacuole membrane; C:trans-Golgi network; F:protein kinase binding; P:regulation of protein amino acid autophosphorylation; P:cell proliferation; P:positive regulation of phosphorylation; P:root meristem growth; C:phragmoplast; P:cell division; C:chloroplast; P:apoptosis; C:cytosol; P:megasporogenesis; F:metal ion binding; F:kinase activator activity; P:ovarian follicle cell developme…	black
DN244704_c1_g1_i2	ap-4 complex subunit mu-like	GO:0000139;GO:0005515;GO:0005634;GO:0005802;GO:0005829;GO:0005905;GO:0006886;GO:0006895;GO:0009605;GO:0016043;GO:0016055;GO:0016192;GO:0030124;GO:0030125;GO:0030131;GO:0030131;GO:0033059;GO:0044440;GO:0070062	C:clathrin adaptor complex; P:vesicle-mediated transport; P:intracellular protein transport	black
DN244768_c1_g1_i1	--NA--	GO:0000977;GO:0005515;GO:0005768;GO:0005802;GO:0005886;GO:0009507;GO:0009833;GO:0009834;GO:0009863;GO:0009867;GO:0009873;GO:0010214;GO:0010330;GO:0010400;GO:0016759;GO:0030244;GO:0042538;GO:0042742;GO:0046872;GO:0050832;GO:0052386	P:rhamnogalacturonan I side chain metabolic process; C:trans-Golgi network; F:cellulose synthase activity; C:cellulose synthase complex; F:protein binding; P:jasmonic acid mediated signaling pathway; ; P:defense response to fungus; P:defense response to bacterium; C:chloroplast; P:seed coat development; F:metal ion binding; P:hyperosmotic salinity response; P:cellulose biosynthetic process; P:sec…	black
DN244791_c0_g5_i2	NA	NA	NA	black
DN244857_c2_g13_i1	NA	NA	NA	black
DN244919_c0_g4_i2	NA	NA	NA	black
DN244923_c0_g3_i1	--NA--	GO:0003700;GO:0005667;GO:0005730;GO:0006355;GO:0009733;GO:0009793;GO:0010029;GO:0010431;GO:0043565;GO:0044212;GO:0045449;GO:0048831	P:regulation of seed germination; P:response to auxin stimulus; P:regulation of shoot development; P:seed maturation; C:nucleolus; F:DNA regulatory region binding; P:regulation of transcription	black
DN244996_c0_g1_i7	--NA--	GO:0005634;GO:0010264	P:myo-inositol hexakisphosphate biosynthetic process; C:nucleus	black
DN245058_c2_g3_i4	--NA--	EC:2.7.11.22;EC:2.7.11.23;GO:0000074;GO:0000278;GO:0000287;GO:0001750;GO:0001917;GO:0003713;GO:0004693;GO:0005515;GO:0005524;GO:0005634;GO:0005667;GO:0005694;GO:0005739;GO:0005813;GO:0005829;GO:0005930;GO:0006355;GO:0007275;GO:0007283;GO:0008353;GO:0009069;GO:0030154;GO:0030496;GO:0031514;GO:0032391;GO:0035556;GO:0035720;GO:0035721;GO:0036064;GO:0045494;GO:0045941;GO:0046777;GO:0048522;GO:0051726…	P:multicellular organismal development; ; P:photoreceptor cell maintenance; C:midbody; F:RNA polymerase II carboxy-terminal domain kinase activity; C:photoreceptor inner segment; C:cytosol; P:regulation of cell cycle; F:magnesium ion binding; P:spermatogenesis; C:motile secondary cilium; F:transcription coactivator activity; ; ; ; C:mitochondrion; F:protein binding; P:mitotic cell cycle; F:ATP bi…	black
DN245083_c2_g1_i3	--NA--	GO:0005215;GO:0005488;GO:0005576;GO:0005739;GO:0005774;GO:0005783;GO:0005794;GO:0005829;GO:0006629;GO:0006810;GO:0006883;GO:0009414;GO:0009506;GO:0009611;GO:0009644;GO:0009735;GO:0009898;GO:0010286;GO:0010431;GO:0030644;GO:0031969;GO:0033554;GO:0042538;GO:0045735;GO:0048523;GO:0050826;GO:1901002;GO:1901562;GO:1902884	P:response to water deprivation; P:heat acclimation; F:transporter activity; ; P:response to freezing; C:endoplasmic reticulum; C:vacuolar membrane; C:cytosol; C:plasmodesma; P:lipid metabolic process; P:response to high light intensity; C:chloroplast membrane; F:nutrient reservoir activity; P:seed maturation; C:Golgi apparatus; C:mitochondrion; P:cellular sodium ion homeostasis; P:negative regul…	black
DN245109_c0_g1_i1	NA	NA	NA	black
DN245123_c0_g3_i1	--NA--	GO:0005654;GO:0005776;GO:0005789;GO:0005886;GO:0016235;GO:0019900;GO:0031398;GO:0031593;GO:0031595;GO:0031597;GO:0035973;GO:0042802;GO:0048471;GO:0071456;GO:1900186;GO:1901097;GO:1901340;GO:1902175;GO:1903071;GO:1904021;GO:2000785	C:aggresome; ; F:polyubiquitin binding; C:nuclear proteasome complex; ; ; C:autophagic vacuole; P:cellular response to hypoxia; ; C:nucleoplasm; P:positive regulation of protein ubiquitination; F:kinase binding; C:cytosolic proteasome complex; C:plasma membrane; C:perinuclear region of cytoplasm; F:identical protein binding; ; ; ; ; C:endoplasmic reticulum membrane	black
DN245136_c0_g8_i2	NA	NA	NA	black
DN245136_c0_g9_i1	NA	NA	NA	black
DN245199_c0_g1_i1	NA	NA	NA	black
DN245240_c0_g1_i4	--NA--	GO:0005515;GO:0005634;GO:0009555;GO:0009611;GO:0009867;GO:0009908;GO:0042742;GO:1900067;GO:1903506	P:flower development; P:response to wounding; F:protein binding; P:jasmonic acid mediated signaling pathway; ; ; P:defense response to bacterium; P:pollen development; C:nucleus	black
DN245251_c3_g1_i1	--NA--	GO:0005634;GO:0005768;GO:0005773;GO:0005802;GO:0007623;GO:0009409;GO:0009506;GO:0009507;GO:0009620;GO:0009827;GO:0009834;GO:0016021;GO:0016413;GO:0030244;GO:0042967;GO:0045489	C:trans-Golgi network; P:response to fungus; P:plant-type cell wall modification; P:pectin biosynthetic process; C:vacuole; F:O-acetyltransferase activity; C:chloroplast; P:cellulose biosynthetic process; P:secondary cell wall biogenesis; C:integral to membrane; C:endosome; P:response to cold; C:plasmodesma; C:nucleus; P:circadian rhythm; P:acyl-carrier-protein biosynthetic process	black
DN245263_c2_g5_i1	NA	NA	NA	black
DN245289_c1_g2_i3	probable sucrose-phosphate synthase 1	EC:2.4.1.13;EC:2.4.1.14;GO:0005634;GO:0005794;GO:0005829;GO:0005886;GO:0005982;GO:0005986;GO:0005986;GO:0009506;GO:0010208;GO:0016157;GO:0046524;GO:0071836	P:sucrose biosynthetic process; F:sucrose-phosphate synthase activity; F:sucrose synthase activity; P:starch metabolic process	black
DN245293_c0_g2_i3	--NA--	GO:0004722;GO:0005515;GO:0005634;GO:0005739;GO:0005829;GO:0005886;GO:0006470;GO:0008287;GO:0009414;GO:0009737;GO:0009967;GO:0016055;GO:0033157;GO:0042742;GO:0043124;GO:0044419;GO:0046822;GO:0046872;GO:0048046;GO:0050688;GO:0061416;GO:0071560;GO:0090101;GO:0090288	P:regulation of nucleocytoplasmic transport; P:regulation of defense response to virus; P:response to water deprivation; P:protein amino acid dephosphorylation; F:metal ion binding; C:cytosol; P:negative regulation of cellular response to growth factor stimulus; P:negative regulation of transmembrane receptor protein serine/threonine kinase signaling pathway; P:positive regulation of signal trans…	black
DN245319_c4_g10_i1	--NA--	EC:1.9.3.1;GO:0004129;GO:0005751;GO:0006123;GO:0009060;GO:0015992;GO:0016021	F:cytochrome-c oxidase activity; C:integral to membrane; C:mitochondrial respiratory chain complex IV; P:aerobic respiration; P:mitochondrial electron transport	black
DN245319_c4_g11_i2	probable cytochrome c oxidase subunit 5c-1	EC:1.9.3.1;GO:0004129;GO:0004129;GO:0005746;GO:0005751;GO:0006123;GO:0009060;GO:0015992;GO:0016021;GO:0016021;GO:0045277	C:integral to membrane; F:cytochrome-c oxidase activity; C:mitochondrial respiratory chain; P:mitochondrial electron transport	black
DN245319_c4_g12_i1	NA	NA	NA	black
DN245319_c4_g14_i1	cytochrome c oxidase subunit 5c-3	EC:1.9.3.1;GO:0004129;GO:0004129;GO:0005746;GO:0005751;GO:0006123;GO:0009060;GO:0015992;GO:0016021;GO:0016021;GO:0045277	C:integral to membrane; F:cytochrome-c oxidase activity; C:mitochondrial respiratory chain; P:mitochondrial electron transport	black
DN245319_c4_g19_i1	NA	NA	NA	black
DN245319_c4_g1_i1	cytochrome c oxidase subunit 5c-2	EC:1.9.3.1;GO:0004129;GO:0004129;GO:0005746;GO:0005751;GO:0006123;GO:0009060;GO:0015992;GO:0016021;GO:0016021;GO:0045277	C:integral to membrane; F:cytochrome-c oxidase activity; C:mitochondrial respiratory chain; P:mitochondrial electron transport	black
DN245319_c4_g21_i1	probable cytochrome c oxidase subunit 5c-1	EC:1.9.3.1;GO:0004129;GO:0004129;GO:0005746;GO:0005751;GO:0006123;GO:0009060;GO:0015992;GO:0016021;GO:0016021;GO:0045277	C:integral to membrane; F:cytochrome-c oxidase activity; C:mitochondrial respiratory chain; P:mitochondrial electron transport	black
DN245319_c4_g3_i1	NA	NA	NA	black
DN245334_c0_g1_i1	NA	NA	NA	black
DN245346_c0_g3_i1	--NA--	GO:0000166;GO:0005515;GO:0005654;GO:0005737;GO:0009718;GO:0009723;GO:0009733;GO:0009957;GO:0010026;GO:0016363;GO:0016567;GO:0032880;GO:0043153;GO:0043234;GO:0044212;GO:0048573;GO:0080008	P:trichome differentiation; C:nuclear matrix; P:response to auxin stimulus; C:protein complex; P:epidermal cell fate specification; F:DNA regulatory region binding; P:anthocyanin biosynthetic process; P:photoperiodism	black
DN245348_c0_g1_i1	--NA--	GO:0003723;GO:0005515;GO:0005737;GO:0006412;GO:0016020;GO:0030529;GO:0042221;GO:0043226;GO:0051716	P:cellular response to stimulus; F:protein binding; C:membrane; P:translation; C:cytoplasm; P:response to chemical stimulus; F:RNA binding; C:ribonucleoprotein complex; C:organelle	black
DN245349_c0_g1_i2	--NA--	GO:0000149;GO:0005576;GO:0005783;GO:0005886;GO:0007165;GO:0010033;GO:0016021;GO:0016043;GO:0016079;GO:0043005;GO:0044446;GO:0044767;GO:0048167;GO:0048584;GO:0050806;GO:0050832;GO:0098793;GO:1903532	C:intracellular organelle part; C:integral to membrane; C:neuron projection; P:regulation of synaptic plasticity; C:endoplasmic reticulum; ; P:defense response to fungus; P:cellular component organization; ; P:signal transduction; P:response to organic substance; F:SNARE binding; C:plasma membrane; P:synaptic vesicle exocytosis; ; P:positive regulation of response to stimulus; P:positive regulati…	black
DN245444_c0_g3_i1	--NA--	GO:0003824;GO:0005634;GO:0008270;GO:0009941;GO:0009987	P:cellular process; F:zinc ion binding; C:chloroplast envelope; F:catalytic activity; C:nucleus	black
DN245447_c0_g4_i2	NA	NA	NA	black
DN245449_c0_g2_i2	--NA--	GO:0005515;GO:0005576;GO:0005759;GO:0005829;GO:0006351;GO:0009507;GO:0016226;GO:0046872;GO:0051537;GO:0097428	C:cytosol; F:2 iron	black
DN245503_c0_g4_i1	--NA--	GO:0005347;GO:0005509;GO:0005515;GO:0005743;GO:0006839;GO:0009941;GO:0010941;GO:0015867;GO:0016021;GO:0034599;GO:0044237;GO:0046964;GO:0071277;GO:1902557;GO:1902558;GO:1902559	C:integral to membrane; ; P:regulation of cell death; ; C:chloroplast envelope; P:cellular metabolic process; P:ATP transport; P:cellular response to calcium ion; F:protein binding; ; P:mitochondrial transport; F:calcium ion binding; F:ATP transmembrane transporter activity; C:mitochondrial inner membrane; F:3'-phosphoadenosine 5'-phosphosulfate transmembrane transporter activity; P:cellular resp…	black
DN245513_c0_g1_i1	NA	NA	NA	black
DN245532_c0_g2_i1	--NA--	EC:1.6.5.3;GO:0005747;GO:0006120;GO:0006744;GO:0006814;GO:0008137;GO:0009507;GO:0015992	F:NADH dehydrogenase (ubiquinone activity; C:mitochondrial respiratory chain complex I; P:mitochondrial electron transport	black
DN245534_c1_g1_i2	--NA--	GO:0004519;GO:0005739;GO:0009416;GO:0009507;GO:0009658;GO:0010087;GO:0010305;GO:0010588;GO:0040007;GO:0080156;GO:1900865	F:endonuclease activity; C:mitochondrion; P:response to light stimulus; P:growth; P:phloem or xylem histogenesis; ; P:leaf vascular tissue pattern formation; P:chloroplast organization; ; P:cotyledon vascular tissue pattern formation; C:chloroplast	black
DN245580_c0_g1_i3	--NA--	EC:2.3.2.15;EC:3.6.3.16;GO:0005507;GO:0005576;GO:0005634;GO:0005829;GO:0005886;GO:0006812;GO:0009626;GO:0009651;GO:0009809;GO:0010337;GO:0015446;GO:0015700;GO:0016756;GO:0042344;GO:0042742;GO:0046685;GO:0046686;GO:0046870;GO:0046938;GO:0052544;GO:0071992	P:arsenite transport; F:arsenite transmembrane-transporting ATPase activity; P:indole glucosinolate catabolic process; P:response to salt stress; ; P:phytochelatin biosynthetic process; P:callose deposition in cell wall during defense response; P:lignin biosynthetic process; P:response to arsenic; P:defense response to bacterium; C:extracellular region; C:cytosol; P:regulation of salicylic acid m…	black
DN245609_c0_g3_i1	NA	NA	NA	black
DN245609_c0_g4_i2	--NA--	GO:0016020	C:membrane	black
DN245658_c0_g2_i3	--NA--	GO:0004672;GO:0005886;GO:0006968;GO:0031625;GO:0044699;GO:0046777	P:protein amino acid autophosphorylation; F:protein kinase activity; F:ubiquitin protein ligase binding; ; P:cellular defense response; C:plasma membrane	black
DN245671_c0_g1_i3	NA	NA	NA	black
DN245728_c0_g1_i4	--NA--	EC:2.7.1.23;EC:2.7.1.86;GO:0003951;GO:0005516;GO:0005524;GO:0006741;GO:0006769;GO:0009507;GO:0016310;GO:0019674;GO:0042736;GO:0046497	F:calmodulin binding; F:NADH kinase activity; P:NADP biosynthetic process; F:ATP binding; F:NAD+ kinase activity; P:NAD metabolic process; P:phosphorylation; C:chloroplast; P:nicotinamide metabolic process; P:nicotinate nucleotide metabolic process	black
DN245736_c0_g3_i1	--NA--	GO:0005488;GO:0009506	F:binding; C:plasmodesma	black
DN245739_c1_g1_i8	--NA--	EC:4.1.99.3;GO:0000719;GO:0003700;GO:0003904;GO:0005515;GO:0005618;GO:0005634;GO:0005667;GO:0006355;GO:0007623;GO:0009536;GO:0009567;GO:0009650;GO:0009944;GO:0009956;GO:0010051;GO:0010158;GO:0010229;GO:0010628;GO:0016036;GO:0043565;GO:0044212;GO:0045449;GO:0055063;GO:0071486;GO:0080060;GO:1905392	P:cellular response to phosphate starvation; P:UV protection; C:plastid; P:positive regulation of gene expression; F:protein binding; P:polarity specification of adaxial/abaxial axis; P:sulfate ion homeostasis; C:cell wall; P:double fertilization forming a zygote and endosperm; F:deoxyribodipyrimidine photo-lyase activity; P:regulation of transcription	black
DN245773_c2_g1_i2	--NA--	GO:0000991;GO:0001076;GO:0003746;GO:0005515;GO:0005654;GO:0005840;GO:0006448;GO:0009742;GO:0010793;GO:0016973;GO:0034243;GO:0050684;GO:0060303;GO:0070827;GO:0090239;GO:2001253	P:poly(A+ mRNA export from nucleus; C:nucleoplasm; F:protein binding; F:translation elongation factor activity; P:regulation of RNA elongation from RNA polymerase II promoter; P:regulation of mRNA processing; ; P:regulation of nucleosome density; P:regulation of histone H4 acetylation; ; P:brassinosteroid mediated signaling pathway; P:chromatin maintenance; P:regulation of mRNA export from nucleu…	black
DN245783_c0_g4_i1	NA	NA	NA	black
DN245826_c0_g1_i1	NA	NA	NA	black
DN245833_c0_g1_i1	--NA--	GO:0000932;GO:0003729;GO:0005634;GO:0005829;GO:0005844;GO:0006412;GO:0007165;GO:0009737;GO:0010494;GO:0031369;GO:0061014;GO:0070370;GO:0098779	P:cellular heat acclimation; C:polysome; C:cytoplasmic mRNA processing body; P:translation; P:positive regulation of mRNA catabolic process; C:cytosol; C:stress granule; P:signal transduction; F:translation initiation factor binding; P:response to abscisic acid stimulus; ; C:nucleus; F:mRNA binding	black
DN245836_c0_g4_i2	--NA--	GO:0005515;GO:0008152;GO:0009791;GO:0043231;GO:0044444;GO:0044763;GO:0048608	C:intracellular membrane-bounded organelle; ; F:protein binding; C:cytoplasmic part; P:post-embryonic development; P:reproductive structure development; P:metabolic process	black
DN245921_c2_g2_i1	NA	NA	NA	black
DN245939_c0_g1_i1	--NA--	GO:0003729;GO:0005515;GO:0005654;GO:0006379;GO:0006397;GO:0031047;GO:0031123;GO:0042868;GO:0045892;GO:0060968	P:mRNA cleavage; F:mRNA binding; P:RNA 3'-end processing; P:antisense RNA metabolic process; P:gene silencing by RNA; F:protein binding; P:regulation of gene silencing; P:mRNA processing; C:nucleoplasm; P:negative regulation of transcription	black
DN245970_c0_g1_i2	--NA--	GO:0004843;GO:0005840;GO:0035523;GO:0035871;GO:1990167;GO:1990168	C:ribosome; ; ; ; F:ubiquitin-specific protease activity;	black
DN245971_c0_g1_i1	--NA--	GO:0000932;GO:0003690;GO:0003725;GO:0003727;GO:0003729;GO:0005829;GO:0010494;GO:0010606;GO:0017151;GO:0031087;GO:0031370;GO:0034063;GO:0039529;GO:0042803;GO:0043231;GO:0043234;GO:0045947;GO:0060340	F:DEAD/H-box RNA helicase binding; P:positive regulation of cytoplasmic mRNA processing body assembly; C:intracellular membrane-bounded organelle; C:cytoplasmic mRNA processing body; P:positive regulation of type I interferon-mediated signaling pathway; F:eukaryotic initiation factor 4G binding; P:negative regulation of translational initiation; F:single-stranded RNA binding; C:cytosol; P:stress …	black
DN246070_c1_g1_i3	signal peptide peptidase-like 1	EC:3.4.23.0;GO:0000003;GO:0004190;GO:0005765;GO:0005791;GO:0005802;GO:0005886;GO:0006465;GO:0006508;GO:0006509;GO:0007275;GO:0010008;GO:0016021;GO:0030660;GO:0035307;GO:0042500;GO:0042803;GO:0050852;GO:0051533;GO:0070886;GO:0071458;GO:0071556	C:integral to membrane; P:proteolysis; F:aspartic-type endopeptidase activity	black
DN246070_c1_g3_i1	signal peptide peptidase-like 1	EC:3.4.23.0;GO:0004190;GO:0005765;GO:0005802;GO:0005886;GO:0006465;GO:0006508;GO:0010008;GO:0016021;GO:0030660;GO:0033619;GO:0042500;GO:0071458;GO:0071556	C:integral to membrane; P:proteolysis; F:aspartic-type endopeptidase activity	black
DN246127_c1_g4_i1	--NA--	GO:0005515;GO:0009941;GO:0009987	P:cellular process; C:chloroplast envelope; F:protein binding	black
DN246136_c0_g3_i1	--NA--	GO:0005634	C:nucleus	black
DN246156_c0_g2_i3	--NA--	GO:0005515;GO:0005739;GO:0072546	; F:protein binding; C:mitochondrion	black
DN246186_c4_g1_i1	--NA--	EC:6.3.2.19;GO:0000103;GO:0004842;GO:0005515;GO:0005615;GO:0005730;GO:0005829;GO:0006810;GO:0008270;GO:0008430;GO:0009506;GO:0009507;GO:0010197;GO:0016567;GO:0031347;GO:0042542;GO:0046686;GO:0050873;GO:0070062;GO:0071291	C:cytosol; P:transport; P:brown fat cell differentiation; P:sulfate assimilation; F:zinc ion binding; C:nucleolus; C:plasmodesma; P:polar nucleus fusion; C:extracellular vesicular exosome; C:extracellular space; F:ubiquitin-protein ligase activity; P:protein ubiquitination; F:protein binding; P:regulation of defense response; P:cellular response to selenium ion; F:selenium binding; C:chloroplast;…	black
DN246226_c1_g1_i1	--NA--	GO:0000325;GO:0002020;GO:0005524;GO:0005618;GO:0005739;GO:0005765;GO:0005794;GO:0005829;GO:0005887;GO:0005902;GO:0006119;GO:0007030;GO:0008286;GO:0009506;GO:0009555;GO:0009651;GO:0009941;GO:0015986;GO:0015991;GO:0016241;GO:0016324;GO:0033180;GO:0033572;GO:0043209;GO:0045259;GO:0046933;GO:0046961;GO:0048046;GO:0070062;GO:0090383	C:plant-type vacuole; F:proton-transporting ATPase activity	black
DN246230_c0_g4_i1	NA	NA	NA	black
DN246321_c0_g1_i1	NA	NA	NA	black
DN246346_c2_g2_i3	--NA--	GO:0003723;GO:0005634;GO:0005829;GO:0005886;GO:0009507;GO:0009737;GO:0010636;GO:0044425;GO:0044446;GO:0048312;GO:0048513;GO:0048666	C:intracellular organelle part; P:intracellular distribution of mitochondria; C:cytosol; P:organ development; C:plasma membrane; C:membrane part; P:neuron development; P:positive regulation of mitochondrial fusion; F:RNA binding; C:nucleus; P:response to abscisic acid stimulus; C:chloroplast	black
DN246368_c3_g3_i6	--NA--	GO:0005515;GO:0010923;GO:0044822	; F:protein binding; P:negative regulation of phosphatase activity	black
DN246436_c1_g4_i1	NA	NA	NA	black
DN246454_c0_g1_i1	NA	NA	NA	black
DN246470_c3_g4_i1	--NA--	EC:1.1.1.0;GO:0000166;GO:0007399;GO:0008652;GO:0009069;GO:0009507;GO:0009790;GO:0016616;GO:0043168;GO:0044446;GO:0048229;GO:0050662	F:nucleotide binding; C:chloroplast; F:oxidoreductase activity	black
DN246475_c0_g3_i3	--NA--	GO:0000139;GO:0005488;GO:0005768;GO:0005783;GO:0005802;GO:0006024;GO:0009791;GO:0010405;GO:0016051;GO:0018258;GO:0022414;GO:0031985;GO:0035250;GO:0080147;GO:1990714	C:trans-Golgi network; F:UDP-galactosyltransferase activity; ; P:arabinogalactan protein metabolic process; C:Golgi membrane; P:root hair cell development; P:post-embryonic development; P:glycosaminoglycan biosynthetic process; P:carbohydrate biosynthetic process; P:protein amino acid O-linked glycosylation via hydroxyproline; C:endosome; C:endoplasmic reticulum; F:binding; P:reproductive process…	black
DN246482_c0_g3_i2	--NA--	EC:3.1.3.16;GO:0004721;GO:0005635;GO:0005654;GO:0005829;GO:0006468;GO:0006470;GO:0006511;GO:0009408;GO:0009506;GO:0009734;GO:0009867;GO:0009967;GO:0010017;GO:0010019;GO:0010187;GO:0014070;GO:0019005;GO:0019933;GO:0030176;GO:0030674;GO:0031072;GO:0032550;GO:0032559;GO:0033554;GO:0042742;GO:0042802;GO:0043005;GO:0043025;GO:0043168;GO:0043234;GO:0046686;GO:0046906;GO:0051087;GO:0051259;GO:0051382;GO…	P:cAMP-mediated signaling; F:chaperone binding; C:integral to endoplasmic reticulum membrane; C:neuron projection; P:protein amino acid dephosphorylation; C:protein complex; C:cytosol; P:response to organic cyclic substance; P:negative regulation of seed germination; C:nucleoplasm; P:jasmonic acid mediated signaling pathway; P:positive regulation of signal transduction; C:plasmodesma; P:defense r…	black
DN246493_c1_g2_i1	--NA--	EC:3.1.1.0;GO:0004620;GO:0005488;GO:0009395;GO:0016020;GO:0016413;GO:0034318;GO:0042967;GO:0043227;GO:0043229;GO:0044444;GO:0046486;GO:0050896;GO:0052689;GO:0097223	C:membrane; ; F:phospholipase activity; F:O-acetyltransferase activity; P:glycerolipid metabolic process; C:membrane-bounded organelle; ; P:response to stimulus; F:alcohol O-acyltransferase activity; C:intracellular organelle; F:binding; C:cytoplasmic part; P:phospholipid catabolic process; P:acyl-carrier-protein biosynthetic process	black
DN246546_c3_g1_i2	--NA--	GO:0005654;GO:0005769;GO:0005829;GO:0006508;GO:0006622;GO:0006914;GO:0008285;GO:0008333;GO:0009967;GO:0010008;GO:0010324;GO:0010628;GO:0010631;GO:0016070;GO:0019219;GO:0019904;GO:0030141;GO:0031401;GO:0033565;GO:0034654;GO:0036258;GO:0042059;GO:0042176;GO:0043167;GO:0043405;GO:0046426;GO:0048468;GO:0048731;GO:0051726;GO:0065008;GO:0070062;GO:0072657;GO:1903543;GO:2000112	P:cell development; P:membrane invagination; P:autophagy; P:regulation of MAP kinase activity; P:nucleobase	black
DN246585_c0_g2_i1	--NA--	GO:0005794;GO:0005886;GO:0006807;GO:0009506;GO:0009611;GO:0009624;GO:0009705;GO:0009737;GO:0009751;GO:0009753;GO:0009860;GO:0010336;GO:0015112;GO:0015334;GO:0015706;GO:0042538;GO:0042742;GO:0042936;GO:0042937;GO:0042938;GO:0042939;GO:0043201;GO:0080052;GO:0080053;GO:0097708	C:plant-type vacuole membrane; P:gibberellic acid homeostasis; P:response to wounding; P:tripeptide transport; P:response to salicylic acid stimulus; F:dipeptide transporter activity; ; F:high affinity oligopeptide transporter activity; P:nitrogen compound metabolic process; P:nitrate transport; P:response to nematode; P:response to phenylalanine; P:defense response to bacterium; C:Golgi apparatu…	black
DN246588_c0_g1_i4	udp-n-acetylglucosamine--dolichyl-phosphate n-acetylglucosaminephosphotransferase-like	EC:2.7.8.13;EC:2.7.8.15;EC:2.7.8.17;GO:0003975;GO:0003976;GO:0006487;GO:0006489;GO:0006629;GO:0006807;GO:0008963;GO:0009060;GO:0009252;GO:0016021;GO:0019408;GO:0030176;GO:0043541;GO:0051259	C:integral to membrane; F:phospho-N-acetylmuramoyl-pentapeptide-transferase activity; P:lipid metabolic process; P:peptidoglycan biosynthetic process	black
DN246616_c0_g1_i1	--NA--	EC:2.7.11.0;GO:0002221;GO:0004674;GO:0005576;GO:0005634;GO:0005886;GO:0009069;GO:0009507;GO:0009786;GO:0009793;GO:0009816;GO:0009986;GO:0010311;GO:0019901;GO:0030139;GO:0042803;GO:0046777;GO:0048829	P:regulation of asymmetric cell division; P:embryonic development ending in seed dormancy; F:protein kinase binding; P:defense response to bacterium	black
DN246626_c4_g3_i1	--NA--	EC:3.6.1.6;GO:0005488;GO:0005886;GO:0006753;GO:0009628;GO:0009901;GO:0010243;GO:0010584;GO:0014070;GO:0017110;GO:0043231;GO:0044249;GO:0044425;GO:0044444;GO:0050789;GO:0070887;GO:1901576;GO:1901700	P:response to abiotic stimulus; P:cellular biosynthetic process; P:response to organic nitrogen; ; P:regulation of biological process; P:pollen exine formation; P:response to organic cyclic substance; C:intracellular membrane-bounded organelle; C:plasma membrane; C:membrane part; P:nucleoside phosphate metabolic process; F:nucleoside-diphosphatase activity; ; C:cytoplasmic part; F:binding; P:anth…	black
DN246754_c0_g2_i1	--NA--	GO:0002474;GO:0005515;GO:0005789;GO:0005829;GO:0012507;GO:0019886;GO:0035138;GO:0043581;GO:0048208;GO:0048471;GO:0048702;GO:0051216	C:ER to Golgi transport vesicle membrane; F:protein binding; P:antigen processing and presentation of peptide antigen via MHC class I; P:cartilage development; P:mycelium development; C:endoplasmic reticulum membrane; P:pectoral fin morphogenesis; C:cytosol; P:embryonic neurocranium morphogenesis; P:antigen processing and presentation of exogenous peptide antigen via MHC class II; P:COPII vesicle…	black
DN246781_c0_g2_i1	NA	NA	NA	black
DN246793_c0_g3_i1	--NA--	GO:0000785;GO:0000793;GO:0002039;GO:0002574;GO:0002576;GO:0003682;GO:0003713;GO:0003714;GO:0005576;GO:0005667;GO:0005829;GO:0006357;GO:0008134;GO:0008285;GO:0016481;GO:0016746;GO:0035066;GO:0043966;GO:0044212;GO:0045892;GO:0045893;GO:0045941;GO:0070577;GO:0070776;GO:0090544;GO:1901796;GO:2000134	C:MOZ/MORF histone acetyltransferase complex; P:regulation of transcription from RNA polymerase II promoter; P:thrombocyte differentiation; F:transferase activity	black
DN246830_c0_g4_i1	--NA--	GO:0003714;GO:0004004;GO:0005524;GO:0005667;GO:0005730;GO:0006355;GO:0006364;GO:0010501;GO:0016020;GO:0016481;GO:0022618;GO:0030331;GO:0030520;GO:0042273;GO:0044822;GO:1903507	F:transcription corepressor activity; C:membrane; ; P:ribonucleoprotein complex assembly; P:ribosomal large subunit biogenesis; C:nucleolus; P:regulation of transcription	black
DN246857_c0_g1_i1	--NA--	EC:6.3.2.19;GO:0002679;GO:0004842;GO:0005634;GO:0005829;GO:0005886;GO:0009414;GO:0009791;GO:0010150;GO:0010200;GO:0010271;GO:0010380;GO:0048583;GO:0048608;GO:0051865;GO:0070696;GO:0090359	P:protein autoubiquitination; F:transmembrane receptor protein serine/threonine kinase binding; P:response to water deprivation; P:respiratory burst involved in defense response; P:response to chitin; F:ubiquitin-protein ligase activity; P:post-embryonic development; P:regulation of response to stimulus; C:cytosol; P:reproductive structure development; P:regulation of chlorophyll catabolic proces…	black
DN246870_c0_g1_i2	--NA--	GO:0000166;GO:0004888;GO:0005829;GO:0007165;GO:0009707;GO:0016817;GO:0042802;GO:0043167;GO:0045036	C:cytosol; F:transmembrane receptor activity; F:hydrolase activity	black
DN246878_c0_g2_i3	palmitoyltransferase zdhhc17-like	GO:0016740	F:transferase activity	black
DN246922_c3_g3_i1	--NA--	EC:2.7.10.0;EC:2.7.11.17;GO:0004683;GO:0004713;GO:0005509;GO:0005516;GO:0005524;GO:0005634;GO:0005739;GO:0005778;GO:0005789;GO:0005829;GO:0005886;GO:0009069;GO:0009507;GO:0009789;GO:0009931;GO:0010359;GO:0018105;GO:0019252;GO:0035556;GO:0046777;GO:1902456	P:positive regulation of abscisic acid mediated signaling pathway; F:calcium-dependent protein serine/threonine kinase activity; ; F:calmodulin-dependent protein kinase activity; P:starch biosynthetic process; F:protein tyrosine kinase activity; F:calcium ion binding; C:endoplasmic reticulum membrane; C:chloroplast; C:cytosol; P:protein amino acid autophosphorylation; P:peptidyl-serine phosphoryl…	black
DN246924_c0_g5_i1	--NA--	EC:1.1.1.133;EC:4.2.1.46;EC:4.2.1.76;EC:5.1.3.13;GO:0005829;GO:0005886;GO:0008460;GO:0008830;GO:0008831;GO:0009117;GO:0009506;GO:0009507;GO:0010192;GO:0010214;GO:0010253;GO:0010280;GO:0010315;GO:0010489;GO:0010490;GO:0019305;GO:0019872;GO:0030154;GO:0030639;GO:0042127;GO:0048046;GO:0050377;GO:0051555;GO:0055114;GO:0071555	C:apoplast; P:regulation of cell proliferation; F:dTDP-glucose 4	black
DN246976_c0_g3_i1	--NA--	GO:0000166;GO:0005774;GO:0005839;GO:0005887;GO:0006511;GO:0008233;GO:0009535;GO:0009570;GO:0009767;GO:0009941;GO:0010043;GO:0016531;GO:0022626;GO:0035434;GO:0043682;GO:0055070	C:vacuolar membrane; C:chloroplast envelope; C:integral to plasma membrane; P:copper ion homeostasis; F:nucleotide binding; C:cytosolic ribosome; P:photosynthetic electron transport chain; C:proteasome core complex; F:copper chaperone activity; P:copper ion transmembrane transport; P:ubiquitin-dependent protein catabolic process; P:response to zinc ion; C:chloroplast stroma; F:peptidase activity;…	black
DN247002_c1_g1_i1	NA	NA	NA	black
DN247048_c1_g3_i1	ap-4 complex subunit sigma	GO:0005765;GO:0005829;GO:0005905;GO:0006605;GO:0006896;GO:0006898;GO:0008542;GO:0008565;GO:0015031;GO:0019886;GO:0030121;GO:0030124;GO:0030276;GO:0030669;GO:0031904;GO:0032588;GO:0036465;GO:0042147;GO:0043195;GO:0045444;GO:0050690;GO:0050885;GO:0060612;GO:0070062	P:protein transport; F:protein transporter activity	black
DN247069_c4_g2_i4	--NA--	GO:0003723;GO:0006974;GO:0010467;GO:0031981;GO:0044763;GO:0048522;GO:1901796	P:gene expression; C:nuclear lumen; P:response to DNA damage stimulus; ; ; F:RNA binding; P:positive regulation of cellular process	black
DN247105_c2_g6_i1	--NA--	GO:0000166;GO:0000776;GO:0002474;GO:0005515;GO:0005654;GO:0005730;GO:0005789;GO:0005794;GO:0005829;GO:0005834;GO:0006886;GO:0007062;GO:0012507;GO:0019886;GO:0031080;GO:0032008;GO:0048208;GO:0051028;GO:0061700;GO:0070062	C:nucleoplasm; P:mRNA transport; C:ER to Golgi transport vesicle membrane; F:protein binding; F:nucleotide binding; ; C:heterotrimeric G-protein complex; P:antigen processing and presentation of peptide antigen via MHC class I; C:endoplasmic reticulum membrane; C:Golgi apparatus; P:intracellular protein transport; C:nucleolus; C:cytosol; P:positive regulation of TOR signaling pathway; P:antigen p…	black
DN247107_c0_g1_i1	NA	NA	NA	black
DN247110_c0_g2_i1	NA	NA	NA	black
DN247223_c0_g1_i2	--NA--	EC:6.3.2.19;GO:0004842;GO:0005515;GO:0005634;GO:0005856;GO:0006810;GO:0007275;GO:0010033;GO:0010114;GO:0010467;GO:0016567;GO:0031463;GO:0044444;GO:0044446;GO:0044763;GO:0045202;GO:0048519;GO:0050794	C:cytoskeleton; P:gene expression; C:intracellular organelle part; P:multicellular organismal development; F:ubiquitin-protein ligase activity; P:response to red light; P:negative regulation of biological process; P:response to organic substance; F:protein binding; P:regulation of cellular process; ; C:synapse; P:transport; C:Cul3-RING ubiquitin ligase complex; C:cytoplasmic part; C:nucleus; P:pr…	black
DN247249_c0_g2_i1	--NA--	GO:0000911;GO:0004872;GO:0005788;GO:0008270;GO:0009507;GO:0009734;GO:0009793;GO:0009826;GO:0010011;GO:0032877;GO:0045793;GO:0051781	P:positive regulation of cell division; F:zinc ion binding; P:embryonic development ending in seed dormancy; P:cytokinesis by cell plate formation; C:endoplasmic reticulum lumen; C:chloroplast; P:unidimensional cell growth; P:auxin mediated signaling pathway; P:positive regulation of cell size; P:positive regulation of DNA endoreduplication; F:receptor activity; F:auxin binding	black
DN247253_c1_g7_i1	--NA--	GO:0000122;GO:0005634;GO:0005829;GO:0006986;GO:0016020;GO:0042026;GO:0044183;GO:0046872;GO:0051082;GO:0051087;GO:0061077;GO:0090084	P:chaperone-mediated protein folding; P:negative regulation of transcription from RNA polymerase II promoter; F:chaperone binding; C:membrane; F:protein binding involved in protein folding; C:cytosol; F:metal ion binding; P:negative regulation of inclusion body assembly; F:unfolded protein binding; P:protein refolding; C:nucleus; P:response to unfolded protein	black
DN247372_c2_g3_i4	--NA--	EC:2.1.1.43;GO:0000790;GO:0005515;GO:0006554;GO:0007275;GO:0009294;GO:0010200;GO:0010216;GO:0018024;GO:0031048;GO:0033554;GO:0034968;GO:0080188	P:multicellular organismal development; C:nuclear chromatin; P:maintenance of DNA methylation; P:response to chitin; P:histone lysine methylation; F:protein binding; P:chromatin silencing by small RNA; ; P:DNA mediated transformation; P:cellular response to stress; F:histone-lysine N-methyltransferase activity; P:lysine catabolic process	black
DN247428_c6_g6_i4	--NA--	GO:0005730;GO:0008017;GO:0014069;GO:0030165;GO:0031122;GO:0032403;GO:0035372;GO:0043025;GO:0043197;GO:0043198;GO:0045184;GO:0045298;GO:0097110;GO:1902897	F:microtubule binding; P:protein localization to microtubule; C:nucleolus; P:establishment of protein localization; ; C:dendritic spine; F:protein complex binding; P:cytoplasmic microtubule organization; F:PDZ domain binding; C:dendritic shaft; C:neuronal cell body; ; C:postsynaptic density; C:tubulin complex	black
DN247530_c4_g1_i1	--NA--	GO:0003729;GO:0005829	C:cytosol; F:mRNA binding	black
DN247532_c0_g1_i1	NA	NA	NA	black
DN247544_c0_g7_i1	NA	NA	NA	black
DN247568_c2_g5_i3	--NA--	GO:0000182;GO:0000350;GO:0000386;GO:0000390;GO:0004004;GO:0005524;GO:0005654;GO:0005730;GO:0005737;GO:0007281;GO:0009793;GO:0010172;GO:0016020;GO:0033613;GO:0035194;GO:0040022;GO:0042802;GO:0043484;GO:0044822;GO:0045943;GO:0048589;GO:0071007;GO:0071021	C:nucleoplasm; P:developmental growth; P:positive regulation of transcription from RNA polymerase I promoter; C:membrane; F:transcription activator binding; P:embryonic development ending in seed dormancy; ; P:regulation of RNA splicing; P:posttranscriptional gene silencing by RNA; C:cytoplasm; C:nucleolus; P:generation of catalytic spliceosome for second transesterification step; F:identical pro…	black
DN247573_c0_g1_i1	--NA--	GO:0001555;GO:0005515;GO:0005829;GO:0005886;GO:0009941;GO:0010507;GO:0015450;GO:0019233;GO:0022008;GO:0030176;GO:0030728;GO:0036498;GO:0045047;GO:0071806	C:cytosol; P:protein targeting to ER; C:integral to endoplasmic reticulum membrane; F:P-P-bond-hydrolysis-driven protein transmembrane transporter activity; P:neurogenesis; ; P:sensory perception of pain; P:negative regulation of autophagy; F:protein binding; P:oocyte growth; ; P:ovulation; C:plasma membrane; C:chloroplast envelope	black
DN247598_c0_g1_i2	--NA--	GO:0003723;GO:0004519;GO:0005739;GO:0009451;GO:0009793;GO:0050896	P:response to stimulus; P:RNA modification; F:RNA binding; F:endonuclease activity; C:mitochondrion; P:embryonic development ending in seed dormancy	black
DN247606_c1_g1_i3	--NA--	GO:0000184;GO:0003723;GO:0004004;GO:0005524;GO:0005634;GO:0005739;GO:0005773;GO:0006364;GO:0010501;GO:0043581	P:RNA secondary structure unwinding; F:RNA binding; F:ATP-dependent RNA helicase activity; C:mitochondrion; P:rRNA processing; F:ATP binding; P:mycelium development; C:vacuole; P:nuclear-transcribed mRNA catabolic process	black
DN247705_c1_g11_i1	NA	NA	NA	black
DN247709_c0_g1_i2	--NA--	GO:0005488;GO:0009987	P:cellular process; F:binding	black
DN247760_c0_g3_i1	--NA--	EC:2.4.1.15;EC:3.1.3.12;EC:4.2.3.15;GO:0003825;GO:0004805;GO:0005634;GO:0005739;GO:0005829;GO:0005982;GO:0005985;GO:0005992;GO:0009405;GO:0009507;GO:0009611;GO:0009753;GO:0009793;GO:0009832;GO:0010182;GO:0016099;GO:0034605;GO:0034768;GO:0036168;GO:0036180;GO:0050551;GO:0051301;GO:0070301;GO:0070413;GO:0080027	P:trehalose biosynthetic process; P:response to wounding; ; P:trehalose metabolism in response to stress; P:embryonic development ending in seed dormancy; P:monoterpenoid biosynthetic process; F:trehalose-phosphatase activity; P:cellular response to hydrogen peroxide; F:(E-beta-ocimene synthase activity; P:cell division; C:chloroplast; P:response to herbivore; C:cytosol; P:sugar mediated signalin…	black
DN247782_c1_g5_i2	--NA--	GO:0000139;GO:0005739;GO:0005886;GO:0006657;GO:0006892;GO:0008526;GO:0009506;GO:0009908;GO:0015031;GO:0015914;GO:0016021;GO:0035619;GO:0048768	P:flower development; P:CDP-choline pathway; C:Golgi membrane; F:phosphatidylinositol transporter activity; ; P:phospholipid transport; P:protein transport; C:integral to membrane; P:root hair cell tip growth; P:post-Golgi vesicle-mediated transport; C:plasmodesma; C:plasma membrane; C:mitochondrion	black
DN247831_c0_g5_i4	--NA--	GO:0000812;GO:0003677;GO:0004887;GO:0005096;GO:0005543;GO:0005578;GO:0005739;GO:0005773;GO:0005802;GO:0005829;GO:0005886;GO:0006357;GO:0006886;GO:0006888;GO:0006891;GO:0007166;GO:0009555;GO:0010008;GO:0010227;GO:0030136;GO:0030276;GO:0031532;GO:0035267;GO:0036010;GO:0043967;GO:0043968;GO:0045648;GO:0046872;GO:0090630;GO:1990090;GO:2000369	; P:regulation of transcription from RNA polymerase II promoter; C:trans-Golgi network; P:floral organ abscission; F:clathrin binding; P:actin cytoskeleton reorganization; F:phospholipid binding; F:metal ion binding; C:cytosol; P:intra-Golgi vesicle-mediated transport; C:Swr1 complex; ; P:pollen development; P:ER to Golgi vesicle-mediated transport; P:histone H2A acetylation; P:histone H4 acetyla…	black
DN247854_c1_g2_i1	nadh dehydrogenase	GO:0001101;GO:0005576;GO:0005634;GO:0005747;GO:0005758;GO:0005758;GO:0009853;GO:0044763;GO:0050794;GO:0055114;GO:1901700	C:mitochondrial intermembrane space; P:photorespiration; C:mitochondrial respiratory chain complex I; C:nucleus; P:oxidation reduction	black
DN247857_c0_g4_i8	NA	NA	NA	black
DN247871_c0_g1_i1	--NA--	GO:0000139;GO:0000911;GO:0001736;GO:0002263;GO:0005086;GO:0005547;GO:0005793;GO:0005801;GO:0005802;GO:0005829;GO:0005856;GO:0006890;GO:0006895;GO:0006897;GO:0007155;GO:0007346;GO:0009507;GO:0009826;GO:0009846;GO:0009942;GO:0010008;GO:0010087;GO:0010292;GO:0010311;GO:0010540;GO:0015031;GO:0030593;GO:0031234;GO:0031252;GO:0031981;GO:0032012;GO:0032509;GO:0034067;GO:0042147;GO:0042803;GO:0043087;GO:…	C:cytoskeleton; P:neutrophil chemotaxis; P:phloem or xylem histogenesis; F:protein homodimerization activity; P:cytokinesis by cell plate formation; P:regulation of mitotic cell cycle; C:nuclear lumen; C:trans-Golgi network; C:cell leading edge; P:root hair cell differentiation; ; P:pollen germination; P:regulation of ARF protein signal transduction; ; C:cytosol; P:protein transport; P:Golgi disa…	black
DN247912_c2_g12_i1	--NA--	EC:3.2.1.0;GO:0004553;GO:0009251;GO:0044260;GO:0044464	P:glucan catabolic process; F:hydrolase activity	black
DN247957_c0_g5_i1	--NA--	EC:2.7.7.48;GO:0000398;GO:0000418;GO:0000419;GO:0001054;GO:0001055;GO:0001056;GO:0003968;GO:0005665;GO:0005666;GO:0005736;GO:0005829;GO:0006144;GO:0006283;GO:0006361;GO:0006362;GO:0006363;GO:0006367;GO:0006368;GO:0006370;GO:0007275;GO:0008543;GO:0031047;GO:0031379;GO:0032481;GO:0035019;GO:0042795;GO:0042797;GO:0045815;GO:0050434	P:gene silencing by RNA; P:transcription initiation from RNA polymerase II promoter; P:mRNA capping; P:RNA elongation from RNA polymerase I promoter; P:positive regulation of type I interferon production; P:multicellular organismal development; P:positive regulation of gene expression	black
DN247957_c0_g6_i1	--NA--	EC:2.7.7.48;GO:0000398;GO:0000418;GO:0000419;GO:0001054;GO:0001055;GO:0001056;GO:0003968;GO:0005665;GO:0005666;GO:0005736;GO:0005829;GO:0006144;GO:0006283;GO:0006361;GO:0006362;GO:0006363;GO:0006367;GO:0006368;GO:0006370;GO:0007275;GO:0008543;GO:0031047;GO:0031379;GO:0032481;GO:0035019;GO:0042795;GO:0042797;GO:0045815;GO:0050434	P:gene silencing by RNA; P:transcription initiation from RNA polymerase II promoter; P:mRNA capping; P:RNA elongation from RNA polymerase I promoter; P:positive regulation of type I interferon production; P:multicellular organismal development; P:positive regulation of gene expression	black
DN247968_c0_g1_i1	--NA--	GO:0003700;GO:0005634;GO:0005667;GO:0009507;GO:0009644;GO:0010200;GO:0010286;GO:0034605;GO:0034620;GO:0042542;GO:0042802;GO:0044212;GO:0045449;GO:0045893;GO:0071456	P:positive regulation of transcription	black
DN247975_c0_g1_i2	--NA--	GO:0005654;GO:0005741;GO:0005778;GO:0006626;GO:0006950;GO:0009628;GO:0031072;GO:0050794	C:nucleoplasm; C:mitochondrial outer membrane; F:heat shock protein binding; P:response to abiotic stimulus; P:regulation of cellular process; P:response to stress; P:protein targeting to mitochondrion; C:peroxisomal membrane	black
DN248025_c0_g1_i1	dna-directed rna polymerase ii subunit rpb7	EC:2.7.7.48;EC:2.7.7.6;GO:0000291;GO:0000398;GO:0000932;GO:0003676;GO:0003697;GO:0003727;GO:0003899;GO:0003899;GO:0003968;GO:0005665;GO:0005730;GO:0006144;GO:0006206;GO:0006283;GO:0006351;GO:0006367;GO:0006368;GO:0006370;GO:0006915;GO:0008543;GO:0031047;GO:0031369;GO:0031379;GO:0035019;GO:0042795;GO:0045948;GO:0050434;GO:0060213	F:DNA-directed RNA polymerase activity; C:DNA-directed RNA polymerase II	black
DN248025_c0_g3_i1	NA	NA	NA	black
DN248025_c0_g4_i4	dna-directed rna polymerase ii subunit rpb7	EC:2.7.7.48;EC:2.7.7.6;GO:0000291;GO:0000398;GO:0000932;GO:0003676;GO:0003697;GO:0003727;GO:0003899;GO:0003899;GO:0003968;GO:0005665;GO:0005730;GO:0006144;GO:0006206;GO:0006283;GO:0006351;GO:0006367;GO:0006368;GO:0006370;GO:0006915;GO:0008543;GO:0031047;GO:0031369;GO:0031379;GO:0035019;GO:0042795;GO:0045948;GO:0050434;GO:0060213	F:DNA-directed RNA polymerase activity; C:DNA-directed RNA polymerase II	black
DN248025_c0_g6_i1	dna-directed rna polymerase ii subunit rpb7	EC:2.7.7.48;EC:2.7.7.6;GO:0000291;GO:0000398;GO:0000418;GO:0000419;GO:0000932;GO:0003676;GO:0003697;GO:0003727;GO:0003899;GO:0003899;GO:0003968;GO:0005665;GO:0005730;GO:0006144;GO:0006206;GO:0006283;GO:0006351;GO:0006367;GO:0006368;GO:0006370;GO:0006915;GO:0008543;GO:0031047;GO:0031369;GO:0031379;GO:0035019;GO:0042795;GO:0045948;GO:0050434;GO:0060213	F:DNA-directed RNA polymerase activity; C:DNA-directed RNA polymerase II	black
DN248072_c3_g5_i1	--NA--	EC:6.3.2.19;GO:0004842;GO:0009507;GO:0016567;GO:0016579;GO:0031987;GO:0046331;GO:0050808;GO:0071568;GO:1990592	P:protein deubiquitination; P:lateral inhibition; P:locomotion involved in locomotory behavior; F:UFM1 conjugating enzyme activity; F:ubiquitin-protein ligase activity; P:synapse organization; ; C:chloroplast; P:protein ubiquitination	black
DN248075_c0_g3_i6	--NA--	GO:0000151;GO:0001944;GO:0003006;GO:0003676;GO:0003824;GO:0005515;GO:0005634;GO:0006511;GO:0006915;GO:0007166;GO:0007276;GO:0007399;GO:0008283;GO:0009605;GO:0009628;GO:0010498;GO:0010564;GO:0016246;GO:0022412;GO:0022607;GO:0030162;GO:0030529;GO:0031398;GO:0032879;GO:0033036;GO:0033043;GO:0035195;GO:0043410;GO:0043933;GO:0044444;GO:0045892;GO:0046872;GO:0048468;GO:0048513;GO:0048585;GO:0048646;GO:…	P:apoptosis; F:nucleic acid binding; P:response to abiotic stimulus; F:catalytic activity; P:vasculature development; P:regulation of organelle organization; C:ubiquitin ligase complex; P:negative regulation of transcription	black
DN248089_c6_g7_i1	--NA--	GO:0005743;GO:0043066;GO:0044425;GO:0097250	; C:mitochondrial inner membrane; C:membrane part; P:negative regulation of apoptosis	black
DN248169_c4_g2_i1	NA	NA	NA	black
DN248199_c1_g7_i1	NA	NA	NA	black
DN248268_c0_g2_i4	uncharacterized protein at1g04910-like isoform x1	GO:0016020;GO:0044431	C:membrane	black
DN248277_c0_g5_i3	peptidyl-trna mitochondrial	EC:3.1.1.29;GO:0004045;GO:0004045;GO:0005739;GO:0006396;GO:0009507;GO:0032543	F:aminoacyl-tRNA hydrolase activity	black
DN248291_c0_g1_i4	--NA--	EC:3.5.1.88;GO:0005506;GO:0005739;GO:0006412;GO:0009570;GO:0031365;GO:0042586;GO:0043686	P:co-translational protein modification; P:N-terminal protein amino acid modification; F:iron ion binding; C:chloroplast stroma; F:peptide deformylase activity; P:translation; C:mitochondrion	black
DN248305_c2_g11_i1	NA	NA	NA	black
DN248323_c5_g3_i8	tubulin-folding cofactor d	GO:0000911;GO:0005096;GO:0005829;GO:0005874;GO:0005886;GO:0006457;GO:0007021;GO:0009506;GO:0009793;GO:0009987;GO:0034329;GO:0043547;GO:0045216;GO:0045298;GO:0046785;GO:0048487;GO:0048523	P:cellular process	black
DN248337_c0_g7_i1	NA	NA	NA	black
DN248364_c0_g2_i3	--NA--	GO:0000149;GO:0000281;GO:0001948;GO:0001956;GO:0005484;GO:0005634;GO:0005802;GO:0005829;GO:0007274;GO:0007317;GO:0007482;GO:0008021;GO:0008076;GO:0008284;GO:0009504;GO:0009506;GO:0009524;GO:0009629;GO:0009737;GO:0009860;GO:0009863;GO:0009867;GO:0010119;GO:0010148;GO:0010363;GO:0010701;GO:0016081;GO:0016324;GO:0019869;GO:0019900;GO:0019904;GO:0030027;GO:0030425;GO:0030426;GO:0030674;GO:0031175;GO:…	P:response to gravity; P:synaptic vesicle docking during exocytosis; P:salicylic acid mediated signaling pathway; F:myosin head/neck binding; F:chloride channel inhibitor activity; C:apical plasma membrane; P:positive regulation of cell proliferation; F:protein N-terminus binding; C:trans-Golgi network; P:regulation of plant-type hypersensitive response; C:growth cone; C:synaptobrevin 2-SNAP-25-s…	black
DN248377_c0_g1_i2	--NA--	EC:6.3.2.0;GO:0000209;GO:0005634;GO:0005737;GO:0016881;GO:0031461;GO:0031624;GO:0032436;GO:0042787;GO:0046872;GO:0061630	P:protein polyubiquitination; F:metal ion binding; F:ubiquitin conjugating enzyme binding; C:cullin-RING ubiquitin ligase complex; F:acid-amino acid ligase activity; ; P:protein ubiquitination during ubiquitin-dependent protein catabolic process; P:positive regulation of proteasomal ubiquitin-dependent protein catabolic process; C:cytoplasm; C:nucleus	black
DN248391_c0_g5_i2	NA	NA	NA	black
DN248429_c0_g25_i2	NA	NA	NA	black
DN248430_c6_g1_i1	NA	NA	NA	black
DN248477_c1_g1_i2	--NA--	GO:0005515;GO:0044431;GO:0044699;GO:0046907;GO:0048193;GO:0061024;GO:0098588	P:membrane organization; ; F:protein binding; P:intracellular transport; P:Golgi vesicle transport; C:Golgi apparatus part;	black
DN248498_c0_g1_i1	oryzain alpha chain	EC:3.1.1.4;EC:3.4.22.0;GO:0000325;GO:0000932;GO:0004197;GO:0004623;GO:0005515;GO:0005615;GO:0005764;GO:0005783;GO:0005794;GO:0005829;GO:0006508;GO:0008234;GO:0009395;GO:0009414;GO:0009505;GO:0009506;GO:0009555;GO:0009651;GO:0010494;GO:0010623;GO:0044428;GO:0044434;GO:0048046;GO:0048527;GO:0048658;GO:0050832;GO:0051603	F:cysteine-type peptidase activity; P:proteolysis	black
DN248514_c0_g4_i1	uncharacterized protein loc105060214	GO:0016021	C:integral to membrane	black
DN248515_c1_g2_i1	--NA--	GO:0001919;GO:0005096;GO:0005515;GO:0005739;GO:0005769;GO:0005776;GO:0005829;GO:0015031;GO:0032889;GO:0042147;GO:0043547;GO:0070062;GO:1901096;GO:1902017	P:retrograde transport	black
DN248527_c1_g1_i2	--NA--	EC:3.4.25.0;EC:3.6.3.4;GO:0000165;GO:0000209;GO:0000932;GO:0002223;GO:0002479;GO:0003723;GO:0004008;GO:0004298;GO:0005524;GO:0005654;GO:0005667;GO:0005739;GO:0005844;GO:0005886;GO:0006521;GO:0006825;GO:0007519;GO:0009535;GO:0010499;GO:0016021;GO:0016363;GO:0019773;GO:0022626;GO:0030017;GO:0031145;GO:0033209;GO:0034515;GO:0038061;GO:0038095;GO:0042175;GO:0043488;GO:0046872;GO:0050727;GO:0050852;GO…	P:negative regulation of ubiquitin-protein ligase activity during mitotic cell cycle; C:nuclear membrane-endoplasmic reticulum network; C:integral to membrane; P:antigen processing and presentation of exogenous peptide antigen via MHC class I	black
DN248529_c0_g1_i1	--NA--	GO:0005634;GO:0035327;GO:0045747;GO:0045893;GO:0051571	P:positive regulation of transcription	black
DN248531_c0_g1_i1	--NA--	GO:0004843;GO:0005515;GO:0005730;GO:0016579;GO:0044822;GO:1903146;GO:1903955	F:protein binding; P:protein deubiquitination; ; ; C:nucleolus; ; F:ubiquitin-specific protease activity	black
DN248537_c1_g1_i2	dnaj protein homolog 2-like	GO:0000151;GO:0001664;GO:0001671;GO:0001948;GO:0003676;GO:0005524;GO:0005634;GO:0005886;GO:0006458;GO:0006479;GO:0006626;GO:0006986;GO:0007283;GO:0008276;GO:0008284;GO:0009408;GO:0018885;GO:0030317;GO:0030433;GO:0030521;GO:0030544;GO:0031397;GO:0031625;GO:0035719;GO:0042026;GO:0042769;GO:0042787;GO:0043065;GO:0043066;GO:0043508;GO:0045047;GO:0046872;GO:0048471;GO:0050750;GO:0051082;GO:0051087;GO:…	F:nucleic acid binding; P:protein amino acid methylation; F:protein methyltransferase activity	black
DN248538_c1_g3_i3	--NA--	GO:0000350;GO:0000386;GO:0000390;GO:0004004;GO:0005524;GO:0005654;GO:0005829;GO:0006369;GO:0006406;GO:0007281;GO:0009793;GO:0009817;GO:0009941;GO:0010051;GO:0010172;GO:0016020;GO:0016246;GO:0031053;GO:0031124;GO:0031334;GO:0033120;GO:0040022;GO:0042802;GO:0044822;GO:0048767;GO:0071007;GO:0071021	P:root hair elongation; C:U2-type post-spliceosomal complex; P:embryonic body morphogenesis; P:embryonic development ending in seed dormancy; P:mRNA export from nucleus; P:xylem and phloem pattern formation; P:positive regulation of RNA splicing; P:RNA interference; C:cytosol; F:ATP-dependent RNA helicase activity; C:nucleoplasm; C:chloroplast envelope; P:termination of RNA polymerase II transcri…	black
DN248559_c0_g1_i2	NA	NA	NA	black
DN248572_c0_g2_i1	--NA--	GO:0000398;GO:0001824;GO:0005515;GO:0005654;GO:0005684;GO:0006283;GO:0006351;GO:0016020;GO:0021987;GO:0071010;GO:0071012;GO:0071013;GO:0071014	P:transcription-coupled nucleotide-excision repair; C:prespliceosome; P:cerebral cortex development; P:nuclear mRNA splicing	black
DN248612_c3_g1_i5	NA	NA	NA	black
DN248615_c4_g5_i2	NA	NA	NA	black
DN248616_c1_g5_i4	--NA--	GO:0000139;GO:0005634;GO:0005768;GO:0005774;GO:0005802;GO:0008757;GO:0009505;GO:0009506;GO:0016021;GO:0052546	C:integral to membrane; C:Golgi membrane; C:plasmodesma; C:endosome; C:plant-type cell wall; C:vacuolar membrane; P:cell wall pectin metabolic process; F:S-adenosylmethionine-dependent methyltransferase activity; C:trans-Golgi network; C:nucleus	black
DN248635_c0_g1_i4	--NA--	GO:0000151;GO:0000729;GO:0002223;GO:0005654;GO:0005829;GO:0006282;GO:0006303;GO:0008283;GO:0010994;GO:0030154;GO:0031372;GO:0031624;GO:0031625;GO:0035370;GO:0038095;GO:0042275;GO:0043123;GO:0045893;GO:0050852;GO:0051092;GO:0061630;GO:0061631;GO:0070062;GO:0070423;GO:0070534;GO:0070911	F:ubiquitin protein ligase binding; ; P:global genome nucleotide-excision repair; C:cytosol; C:UBC13-MMS2 complex; P:stimulatory C-type lectin receptor signaling pathway; C:nucleoplasm; C:UBC13-UEV1A complex; P:positive regulation of I-kappaB kinase/NF-kappaB cascade; P:protein K63-linked ubiquitination; C:extracellular vesicular exosome; P:positive regulation of NF-kappaB transcription factor ac…	black
DN248657_c2_g9_i2	--NA--	GO:0003729;GO:0005829;GO:0005844;GO:0005925;GO:0006397;GO:0006446;GO:0007596;GO:0008022;GO:0008143;GO:0008266;GO:0008380;GO:0009651;GO:0010494;GO:0016020;GO:0017130;GO:0030425;GO:0031370;GO:0043621;GO:0045070;GO:0046686;GO:0048255;GO:0060212;GO:0070062;GO:0071013;GO:1900153;GO:1990124;GO:2000623	C:focal adhesion; P:negative regulation of nuclear-transcribed mRNA poly(A tail shortening; C:membrane; F:protein C-terminus binding; F:poly(C RNA binding; C:polysome; ; ; P:mRNA processing; F:protein self-association; F:eukaryotic initiation factor 4G binding; P:response to salt stress; C:cytosol; C:catalytic step 2 spliceosome; C:stress granule; P:mRNA stabilization; C:dendrite; P:blood coagula…	black
DN248672_c0_g2_i8	--NA--	GO:0003723;GO:0005741;GO:0005829;GO:0005886;GO:0006928;GO:0007517;GO:0008038;GO:0009507;GO:0009737;GO:0010636;GO:0040011;GO:0044455;GO:0048312;GO:0048667;GO:0048812;GO:0060429	P:intracellular distribution of mitochondria; C:cytosol; P:cellular component movement; P:muscle organ development; P:epithelium development; C:plasma membrane; C:mitochondrial membrane part; P:neuron projection morphogenesis; P:positive regulation of mitochondrial fusion; P:cell morphogenesis involved in neuron differentiation; F:RNA binding; C:mitochondrial outer membrane; P:locomotion; P:neuro…	black
DN248715_c0_g1_i1	--NA--	GO:0005515;GO:0005829;GO:0005886;GO:0009903;GO:0009904	C:cytosol; F:protein binding; C:plasma membrane; P:chloroplast accumulation movement; P:chloroplast avoidance movement	black
DN248728_c0_g4_i1	NA	NA	NA	black
DN248738_c0_g5_i2	NA	NA	NA	black
DN248774_c6_g1_i2	NA	NA	NA	black
DN248781_c0_g2_i1	NA	NA	NA	black
DN248785_c0_g1_i5	--NA--	GO:0009535;GO:0016021;GO:0051205	C:integral to membrane; C:chloroplast thylakoid membrane; P:protein insertion into membrane	black
DN248813_c1_g2_i1	NA	NA	NA	black
DN248829_c2_g2_i2	--NA--	GO:0000993;GO:0005730;GO:0006368;GO:0008023;GO:0046872;GO:0048096	C:nucleolus; ; F:metal ion binding; P:chromatin-mediated maintenance of transcription; C:transcription elongation factor complex; P:RNA elongation from RNA polymerase II promoter	black
DN248838_c4_g2_i5	--NA--	GO:0003676	F:nucleic acid binding	black
DN248857_c0_g1_i2	NA	NA	NA	black
DN248868_c2_g1_i1	--NA--	GO:0003700;GO:0005515;GO:0005667;GO:0009941;GO:0044238;GO:0044260;GO:0045449;GO:0097159;GO:1901363	P:primary metabolic process; P:cellular macromolecule metabolic process; ; C:chloroplast envelope; F:protein binding; ; F:transcription factor activity; C:transcription factor complex; P:regulation of transcription	black
DN248868_c2_g3_i1	--NA--	GO:0005515;GO:0009941;GO:0044238;GO:0044260;GO:0097159;GO:1901363	P:primary metabolic process; P:cellular macromolecule metabolic process; ; C:chloroplast envelope; F:protein binding;	black
DN249000_c4_g1_i1	NA	NA	NA	black
DN249025_c3_g3_i1	NA	NA	NA	black
DN249041_c3_g22_i1	histone h2ax	GO:0000786;GO:0000790;GO:0003677;GO:0005634;GO:0005730;GO:0006281;GO:0006334;GO:0006342;GO:0009294;GO:0009611;GO:0009617;GO:0046982;GO:0046982	F:protein heterodimerization activity; C:nucleosome; C:nucleus; F:DNA binding	black
DN249045_c2_g1_i1	--NA--	GO:0009535;GO:0009773;GO:0010598	C:NAD(PH dehydrogenase complex (plastoquinone; P:photosynthetic electron transport in photosystem I; C:chloroplast thylakoid membrane	black
DN249052_c1_g1_i4	--NA--	GO:0005096;GO:0005515;GO:0005576;GO:0005776;GO:0012505;GO:0015031;GO:0031982;GO:0042147;GO:0043087;GO:0048519;GO:1901096	P:regulation of GTPase activity; ; C:autophagic vacuole; F:protein binding; P:negative regulation of biological process; P:retrograde transport	black
DN249052_c1_g2_i2	NA	NA	NA	black
DN249067_c3_g1_i1	uridine kinase-like protein chloroplastic	EC:2.4.2.9;EC:2.7.1.48;GO:0004845;GO:0004849;GO:0005524;GO:0005525;GO:0005829;GO:0006207;GO:0008152;GO:0009507;GO:0016310;GO:0044206;GO:0044211;GO:1901141;GO:2000904;GO:2001006	P:metabolic process	black
DN249071_c0_g12_i5	--NA--	EC:2.7.11.0;GO:0000131;GO:0000287;GO:0000920;GO:0001411;GO:0004674;GO:0005524;GO:0005628;GO:0005856;GO:0005934;GO:0005935;GO:0005938;GO:0006357;GO:0007118;GO:0008360;GO:0009069;GO:0009267;GO:0010494;GO:0022416;GO:0030031;GO:0030308;GO:0030424;GO:0030425;GO:0030428;GO:0030950;GO:0031435;GO:0031579;GO:0034605;GO:0035317;GO:0035690;GO:0036170;GO:0036180;GO:0036244;GO:0040018;GO:0043332;GO:0043407;GO…	P:regulation of dendrite morphogenesis; ; C:cytoskeleton; F:protein serine/threonine kinase activity; C:stress granule; P:membrane raft organization; P:regulation of transcription from RNA polymerase II promoter; C:hyphal tip; C:cellular bud neck; ; P:cell projection assembly; C:cell hair; ; P:cytokinetic cell separation; P:imaginal disc-derived wing hair organization; F:magnesium ion binding; ; …	black
DN249106_c0_g1_i1	--NA--	GO:0004672;GO:0005488;GO:0005886;GO:0006952;GO:0016310;GO:0051707	P:response to other organism; F:protein kinase activity; P:phosphorylation; C:plasma membrane; P:defense response; F:binding	black
DN249121_c0_g4_i4	nudix hydrolase chloroplastic isoform x1	GO:0016787	F:hydrolase activity	black
DN249153_c2_g12_i1	--NA--	GO:0000184;GO:0000398;GO:0003677;GO:0004004;GO:0005515;GO:0005524;GO:0005739;GO:0005783;GO:0005829;GO:0006364;GO:0006915;GO:0007275;GO:0008270;GO:0010501;GO:0016020;GO:0030431;GO:0032481;GO:0035458;GO:0043581;GO:0044822;GO:0045944;GO:0051607;GO:0071011;GO:0071013;GO:0071042;GO:1990120	P:nuclear-transcribed mRNA catabolic process	black
DN249159_c0_g5_i1	NA	NA	NA	black
DN249241_c0_g4_i2	--NA--	GO:0005313;GO:0005739;GO:0005886;GO:0006814;GO:0009534;GO:0009624;GO:0009706;GO:0015131;GO:0015139;GO:0015367;GO:0015729;GO:0015742;GO:0015813;GO:0016021;GO:0019676;GO:0071423	P:sodium ion transport; P:ammonia assimilation cycle; C:integral to membrane; P:oxaloacetate transport; P:malate transmembrane transport; C:mitochondrion; P:L-glutamate transport; F:oxaloacetate transmembrane transporter activity; F:alpha-ketoglutarate transmembrane transporter activity; C:chloroplast inner membrane; C:chloroplast thylakoid; P:alpha-ketoglutarate transport; F:oxoglutarate:malate …	black
DN249279_c1_g2_i4	--NA--	EC:3.6.4.4;GO:0000776;GO:0005524;GO:0005730;GO:0005739;GO:0005795;GO:0005813;GO:0005828;GO:0005829;GO:0005871;GO:0005886;GO:0006890;GO:0007019;GO:0007057;GO:0007062;GO:0007079;GO:0007080;GO:0008283;GO:0008574;GO:0009531;GO:0009834;GO:0010090;GO:0016049;GO:0019237;GO:0019886;GO:0030496;GO:0030951;GO:0035371;GO:0045298;GO:0051010;GO:0051296;GO:0051298;GO:0051983;GO:0055028;GO:0061673;GO:0090058;GO:…	; C:kinetochore microtubule; C:cortical microtubule; P:establishment of meiotic spindle orientation; P:centrosome duplication; C:secondary cell wall; P:mitotic metaphase plate congression; P:regulation of chromosome segregation; P:spindle assembly involved in female meiosis I; C:microtubule plus end; P:cell proliferation; ; C:nucleolus; C:cytosol; F:centromeric DNA binding; P:establishment or mai…	black
DN249285_c3_g4_i1	NA	NA	NA	black
DN249290_c0_g3_i1	phosphoinositide phosphatase sac1	EC:3.1.3.36;GO:0000139;GO:0000329;GO:0004439;GO:0005515;GO:0007010;GO:0007033;GO:0007626;GO:0009506;GO:0009826;GO:0009832;GO:0031642;GO:0031901;GO:0031902;GO:0032288;GO:0034399;GO:0036092;GO:0042578;GO:0043473;GO:0043813;GO:0046856;GO:0048666;GO:0052744;GO:0070772	F:phosphoric ester hydrolase activity	black
DN249324_c0_g2_i1	NA	NA	NA	black
DN249326_c3_g6_i1	--NA--	GO:0000788;GO:0003677;GO:0006334;GO:0046982	F:DNA binding; P:nucleosome assembly; C:nuclear nucleosome; F:protein heterodimerization activity	black
DN249326_c3_g7_i1	--NA--	GO:0000788;GO:0003677;GO:0006334;GO:0046982	F:DNA binding; P:nucleosome assembly; C:nuclear nucleosome; F:protein heterodimerization activity	black
DN249329_c2_g5_i1	--NA--	GO:0001046;GO:0003700;GO:0005515;GO:0005634;GO:0005667;GO:0005773;GO:0005829;GO:0009742;GO:0042742;GO:0045449;GO:0045892;GO:0048316;GO:0048481;GO:1904961	F:protein binding; C:vacuole; ; P:defense response to bacterium; ; C:cytosol; P:ovule development; P:negative regulation of transcription	black
DN249369_c0_g2_i1	NA	NA	NA	black
DN249384_c2_g4_i1	--NA--	GO:0005774;GO:0005829;GO:0005886;GO:0009535	C:plasma membrane; C:vacuolar membrane; C:cytosol; C:chloroplast thylakoid membrane	black
DN249389_c0_g1_i7	--NA--	GO:0005524;GO:0006605;GO:0009535;GO:0009570;GO:0017038	P:protein import; P:protein targeting; F:ATP binding; C:chloroplast thylakoid membrane; C:chloroplast stroma	black
DN249432_c0_g4_i4	--NA--	GO:0000166;GO:0000398;GO:0003677;GO:0005515;GO:0006369;GO:0006406;GO:0015030;GO:0016607;GO:0030628;GO:0031124;GO:0044822;GO:0046872;GO:0048573;GO:0071013;GO:0089701;GO:1903146;GO:1903955	C:Cajal body; F:protein binding; F:nucleotide binding; P:mRNA export from nucleus; C:nuclear speck; ; ; P:photoperiodism	black
DN249453_c0_g3_i1	--NA--	GO:0003700;GO:0005634;GO:0005667;GO:0007165;GO:0009653;GO:0009911;GO:0010228;GO:0031937;GO:0035257;GO:0042054;GO:0043565;GO:0044030;GO:0045449;GO:0050832;GO:0061087;GO:0070829;GO:0090436;GO:1900111;GO:1900363;GO:2000024	; ; F:histone methyltransferase activity; P:defense response to fungus; F:nuclear hormone receptor binding; P:positive regulation of chromatin silencing; P:positive regulation of flower development; P:anatomical structure morphogenesis; P:signal transduction; ; P:heterochromatin maintenance; F:transcription factor activity; P:vegetative to reproductive phase transition of meristem; F:sequence-spe…	black
DN249454_c2_g7_i6	triosephosphate cytosolic	EC:5.3.1.1;GO:0004807;GO:0005615;GO:0005634;GO:0005737;GO:0005739;GO:0005829;GO:0006000;GO:0006013;GO:0006020;GO:0006094;GO:0006096;GO:0006098;GO:0006098;GO:0006642;GO:0009570;GO:0009579;GO:0009658;GO:0009941;GO:0015976;GO:0019253;GO:0019563;GO:0031625;GO:0032504;GO:0046166;GO:0046486;GO:0048046;GO:0061621;GO:0070062;GO:0080022	P:pentose-phosphate shunt; F:triose-phosphate isomerase activity; P:gluconeogenesis; C:cytoplasm; P:glycolysis; P:fructose metabolic process; P:mannose metabolic process; P:inositol metabolic process; P:carbon utilization; P:glycerolipid metabolic process	black
DN249499_c4_g1_i2	--NA--	GO:0003677;GO:0005515;GO:0005654;GO:0005737;GO:0006355;GO:0008283;GO:0031053;GO:0044822;GO:0050769;GO:0097150	P:positive regulation of neurogenesis; C:nucleoplasm; F:protein binding; P:primary microRNA processing; ; P:cell proliferation; C:cytoplasm; P:regulation of transcription	black
DN249513_c0_g1_i1	--NA--	EC:2.7.1.67;GO:0004430;GO:0005524;GO:0005634;GO:0005777;GO:0009737;GO:0009909;GO:0012505;GO:0016310;GO:0035091;GO:0043424;GO:0044238;GO:0044425;GO:0044446;GO:0044763;GO:0071704;GO:0097458;GO:0098805;GO:1902074	; P:organic substance metabolic process; ; F:protein histidine kinase binding; F:phosphoinositide binding; ; P:phosphorylation; C:peroxisome; C:membrane part; P:primary metabolic process; C:intracellular organelle part; C:endomembrane system; ; P:response to abscisic acid stimulus; P:regulation of flower development; C:nucleus; F:ATP binding; F:1-phosphatidylinositol 4-kinase activity	black
DN249524_c1_g1_i1	golgi apparatus membrane protein echidna	GO:0000139;GO:0005802;GO:0007030;GO:0009306;GO:0009826;GO:0016021;GO:0016192;GO:0030173;GO:0031901	C:integral to membrane; C:Golgi membrane	black
DN249563_c1_g1_i1	--NA--	GO:0000145;GO:0000919;GO:0005515;GO:0005634;GO:0005829;GO:0005886;GO:0005933;GO:0006887;GO:0009504;GO:0009506;GO:0010102;GO:0042814;GO:0048354;GO:0050794;GO:0070062;GO:0090404;GO:1901703	F:protein binding; P:mucilage biosynthetic process during seed coat development; ; P:exocytosis; C:cytosol; C:exocyst; ; P:regulation of cellular process; C:plasmodesma; C:extracellular vesicular exosome; C:cell plate; P:cell plate assembly; C:plasma membrane; P:lateral root morphogenesis; P:monopolar cell growth; C:nucleus; C:cellular bud	black
DN249578_c0_g3_i1	NA	NA	NA	black
DN249581_c1_g1_i4	extra-large guanine nucleotide-binding protein 3	GO:0001664;GO:0003924;GO:0004871;GO:0005525;GO:0005634;GO:0005834;GO:0006996;GO:0007165;GO:0007188;GO:0009095;GO:0009630;GO:0009637;GO:0009652;GO:0009723;GO:0009744;GO:0009749;GO:0009750;GO:0009787;GO:0010476;GO:0010555;GO:0012505;GO:0019001;GO:0031683;GO:0042742;GO:0044444;GO:0044446;GO:0044802;GO:0048523;GO:0048584;GO:0098772;GO:1901607;GO:2000067	F:guanyl nucleotide binding; P:signal transduction	black
DN249615_c0_g2_i2	--NA--	GO:0010467;GO:0016071;GO:0043231	C:intracellular membrane-bounded organelle; P:mRNA metabolic process; P:gene expression	black
DN249618_c2_g2_i2	--NA--	EC:2.3.1.15;EC:3.1.3.0;GO:0004366;GO:0005739;GO:0005783;GO:0008514;GO:0009507;GO:0009908;GO:0010143;GO:0010345;GO:0015711;GO:0016021;GO:0016024;GO:0016311;GO:0016791;GO:0042967;GO:0048235;GO:0080167;GO:0090447	P:CDP-diacylglycerol biosynthetic process; C:integral to membrane; C:mitochondrion; P:pollen sperm cell differentiation; P:suberin biosynthetic process; P:dephosphorylation; P:flower development; ; P:cutin biosynthetic process; F:organic anion transmembrane transporter activity; F:phosphatase activity; F:glycerol-3-phosphate O-acyltransferase activity; C:chloroplast; ; C:endoplasmic reticulum; P:…	black
DN249636_c3_g4_i1	--NA--	EC:6.3.2.0;GO:0000151;GO:0000209;GO:0005634;GO:0005737;GO:0008270;GO:0016021;GO:0016881;GO:0031624;GO:0032436;GO:0042787;GO:0061630	C:integral to membrane; F:zinc ion binding; P:protein polyubiquitination; F:ubiquitin conjugating enzyme binding; F:acid-amino acid ligase activity; ; P:protein ubiquitination during ubiquitin-dependent protein catabolic process; C:ubiquitin ligase complex; P:positive regulation of proteasomal ubiquitin-dependent protein catabolic process; C:cytoplasm; C:nucleus	black
DN249636_c3_g7_i1	--NA--	EC:6.3.2.0;GO:0000209;GO:0005634;GO:0005737;GO:0008270;GO:0016021;GO:0016881;GO:0031461;GO:0031624;GO:0032436;GO:0042787;GO:0061630	C:integral to membrane; F:zinc ion binding; P:protein polyubiquitination; F:ubiquitin conjugating enzyme binding; C:cullin-RING ubiquitin ligase complex; F:acid-amino acid ligase activity; ; P:protein ubiquitination during ubiquitin-dependent protein catabolic process; P:positive regulation of proteasomal ubiquitin-dependent protein catabolic process; C:cytoplasm; C:nucleus	black
DN249734_c0_g2_i2	--NA--	GO:0000139;GO:0002682;GO:0003281;GO:0005215;GO:0005654;GO:0005765;GO:0005802;GO:0005886;GO:0005905;GO:0006897;GO:0006950;GO:0007018;GO:0007169;GO:0015031;GO:0019884;GO:0019903;GO:0030131;GO:0030276;GO:0030669;GO:0030742;GO:0032403;GO:0032438;GO:0035904;GO:0046907;GO:0048268;GO:0048583;GO:0060976;GO:2000026	P:antigen processing and presentation of exogenous antigen; ; P:microtubule-based movement; C:trans-Golgi network; F:transporter activity; F:clathrin binding; P:transmembrane receptor protein tyrosine kinase signaling pathway; P:regulation of immune system process; P:protein transport; P:melanosome organization; P:coronary vasculature development; P:intracellular transport; C:nucleoplasm; C:coate…	black
DN249736_c0_g4_i1	probable phospholipid-transporting atpase 4	EC:3.6.3.1;GO:0000287;GO:0004012;GO:0005516;GO:0005524;GO:0005524;GO:0005654;GO:0005783;GO:0005802;GO:0006812;GO:0006855;GO:0009941;GO:0015662;GO:0015917;GO:0016021;GO:0016324;GO:0032534;GO:0045332;GO:0045332;GO:0045892;GO:0048194	F:ATP binding; F:phospholipid-translocating ATPase activity; F:magnesium ion binding; P:phospholipid translocation; C:integral to membrane; P:cation transport; P:aminophospholipid transport	black
DN249781_c8_g1_i1	--NA--	EC:6.2.1.15;EC:6.2.1.3;GO:0004467;GO:0005524;GO:0005777;GO:0005789;GO:0005794;GO:0005811;GO:0006633;GO:0006641;GO:0007420;GO:0007584;GO:0009941;GO:0014070;GO:0019901;GO:0019904;GO:0030307;GO:0031957;GO:0031966;GO:0032307;GO:0034379;GO:0035338;GO:0042998;GO:0043025;GO:0044233;GO:0044539;GO:0047676;GO:0048471;GO:0051047;GO:0060996;GO:0070062;GO:0070672;GO:0102391;GO:2001247	P:fatty acid biosynthetic process; P:triglyceride metabolic process; P:long-chain fatty-acyl-CoA biosynthetic process; C:peroxisome; P:response to nutrient; ; P:brain development; ; P:response to organic cyclic substance; P:dendritic spine development; C:chloroplast envelope; P:response to interleukin-15; C:mitochondrial membrane; C:ER-mitochondrion membrane contact site; P:negative regulation of…	black
DN249782_c0_g2_i1	NA	NA	NA	black
DN249838_c0_g9_i1	NA	NA	NA	black
DN249849_c0_g2_i2	NA	NA	NA	black
DN249858_c1_g1_i2	--NA--	EC:5.3.1.9;GO:0004347;GO:0005829;GO:0005982;GO:0005985;GO:0006094;GO:0006096;GO:0006098;GO:0009570;GO:0009911;GO:0009941	P:gluconeogenesis; C:chloroplast envelope; F:glucose-6-phosphate isomerase activity; P:positive regulation of flower development; C:cytosol; P:glycolysis; P:starch metabolic process; C:chloroplast stroma; P:sucrose metabolic process; P:pentose-phosphate shunt	black
DN249902_c1_g4_i5	NA	NA	NA	black
DN249960_c1_g8_i3	--NA--	GO:0044424	C:intracellular part	black
DN250046_c0_g3_i3	--NA--	GO:0005488;GO:0005634	F:binding; C:nucleus	black
DN250117_c0_g1_i1	--NA--	GO:0004722;GO:0005515;GO:0005634;GO:0005737;GO:0006468;GO:0006470;GO:0008287;GO:0009742;GO:0010161;GO:0044763;GO:0046872	P:red light signaling pathway; P:protein amino acid dephosphorylation; P:protein amino acid phosphorylation; ; F:metal ion binding; C:protein serine/threonine phosphatase complex; F:protein serine/threonine phosphatase activity; F:protein binding; P:brassinosteroid mediated signaling pathway; C:cytoplasm; C:nucleus	black
DN250132_c1_g6_i3	--NA--	GO:0000122;GO:0000978;GO:0001077;GO:0005515;GO:0005654;GO:0006338;GO:0006383;GO:0007049;GO:0009301;GO:0043234;GO:0045624;GO:0045944;GO:0051571;GO:0051574	C:protein complex; C:nucleoplasm; ; P:positive regulation of transcription from RNA polymerase II promoter; P:positive regulation of histone H3-K4 methylation; ; P:transcription from RNA polymerase III promoter; P:positive regulation of T-helper cell differentiation; F:protein binding; P:negative regulation of transcription from RNA polymerase II promoter; P:cell cycle; P:snRNA transcription; P:c…	black
DN250134_c0_g1_i4	kinesin-like protein kca2	EC:3.6.1.3;GO:0000226;GO:0000913;GO:0003777;GO:0005524;GO:0005634;GO:0005819;GO:0005829;GO:0005871;GO:0005874;GO:0005886;GO:0007018;GO:0008017;GO:0008017;GO:0009504;GO:0009524;GO:0009903;GO:0009904;GO:0009941;GO:0016887;GO:0031022;GO:0045298	F:microtubule binding; P:microtubule-based movement; P:chloroplast accumulation movement; F:ATP binding; F:microtubule motor activity; C:tubulin complex; C:microtubule	black
DN250154_c2_g7_i1	--NA--	GO:0003729;GO:0003746;GO:0003924;GO:0005507;GO:0005525;GO:0005730;GO:0005774;GO:0005794;GO:0005829;GO:0005840;GO:0005886;GO:0008144;GO:0009506;GO:0009507;GO:0009631;GO:0009735;GO:0009986;GO:0030445;GO:0035690;GO:0045901;GO:0048046	C:vacuolar membrane; P:response to cytokinin stimulus; C:apoplast; P:cold acclimation; F:drug binding; C:ribosome; F:translation elongation factor activity; F:GTP binding; C:chloroplast; C:Golgi apparatus; C:nucleolus; C:cytosol; C:cell surface; C:yeast-form cell wall; ; C:plasmodesma; P:positive regulation of translational elongation; F:GTPase activity; C:plasma membrane; F:copper ion binding; F…	black
DN250155_c0_g2_i1	--NA--	GO:0000060;GO:0000165;GO:0001818;GO:0002309;GO:0002369;GO:0002606;GO:0002827;GO:0005384;GO:0005634;GO:0005764;GO:0005774;GO:0005887;GO:0006826;GO:0006876;GO:0006879;GO:0006954;GO:0007035;GO:0009279;GO:0009624;GO:0010039;GO:0015103;GO:0015692;GO:0015707;GO:0030670;GO:0031902;GO:0032147;GO:0032496;GO:0032623;GO:0032632;GO:0032729;GO:0034341;GO:0042060;GO:0042116;GO:0042803;GO:0042832;GO:0043091;GO:…	P:inflammatory response; P:manganese ion transmembrane transport; F:protein homodimerization activity; P:positive regulation of interferon-gamma production; P:interleukin-3 production; C:integral to plasma membrane; C:tertiary granule membrane; C:lysosome; P:T cell cytokine production; P:positive regulation of dendritic cell antigen processing and presentation; C:cell outer membrane; C:vacuolar m…	black
DN250155_c2_g1_i1	metal transporter nramp6-like	GO:0000165;GO:0001819;GO:0002252;GO:0002460;GO:0002684;GO:0003032;GO:0005215;GO:0005375;GO:0005384;GO:0005385;GO:0005506;GO:0005507;GO:0005634;GO:0005765;GO:0005769;GO:0005802;GO:0005887;GO:0005903;GO:0006779;GO:0006810;GO:0006816;GO:0006824;GO:0006828;GO:0006829;GO:0006876;GO:0006878;GO:0006879;GO:0006885;GO:0006909;GO:0006919;GO:0008270;GO:0009059;GO:0009624;GO:0009986;GO:0010042;GO:0010288;GO:…	C:integral to membrane; P:transport; F:transporter activity	black
DN250183_c1_g1_i1	--NA--	GO:0005515;GO:0005634;GO:0006457;GO:0030529;GO:0042254;GO:0043232;GO:0044444;GO:0044822;GO:0046872	P:protein folding; F:protein binding; ; F:metal ion binding; C:ribonucleoprotein complex; C:intracellular non-membrane-bounded organelle; C:cytoplasmic part; C:nucleus; P:ribosome biogenesis	black
DN250192_c0_g1_i4	--NA--	EC:2.7.11.25;GO:0000165;GO:0001666;GO:0002229;GO:0004709;GO:0005730;GO:0005769;GO:0005789;GO:0005802;GO:0005829;GO:0005886;GO:0007178;GO:0008219;GO:0009069;GO:0009414;GO:0009686;GO:0009744;GO:0009750;GO:0009788;GO:0009873;GO:0012510;GO:0031323;GO:0042802;GO:0044093;GO:0046777;GO:0048510;GO:0048518;GO:0060255;GO:0071281;GO:0080090;GO:1900150;GO:1900424;GO:1902531;GO:2000031;GO:2000035;GO:2000069	P:response to sucrose stimulus; ; P:response to water deprivation; P:gibberellin biosynthetic process; P:positive regulation of molecular function; C:trans-Golgi network; P:cellular response to iron ion; C:cytosol; ; P:defense response to oomycetes; ; P:response to fructose stimulus; P:response to hypoxia; P:regulation of macromolecule metabolic process; F:MAP kinase kinase kinase activity; P:eth…	black
DN250220_c4_g2_i3	--NA--	GO:0005737;GO:0006208;GO:0016787	C:cytoplasm; P:pyrimidine base catabolic process; F:hydrolase activity	black
DN250237_c0_g1_i1	NA	NA	NA	black
DN250248_c1_g2_i4	--NA--	GO:0000122;GO:0005515;GO:0005700;GO:0006368;GO:0006397;GO:0008023;GO:0030447;GO:0032785;GO:0032786;GO:0033554;GO:0044427;GO:0044763;GO:0044822;GO:0045944;GO:0048731	P:filamentous growth; C:polytene chromosome; C:transcription elongation factor complex; P:positive regulation of transcription from RNA polymerase II promoter; P:negative regulation of RNA elongation; ; F:protein binding; ; P:negative regulation of transcription from RNA polymerase II promoter; P:RNA elongation from RNA polymerase II promoter; P:cellular response to stress; C:chromosomal part; P:…	black
DN250271_c0_g4_i1	NA	NA	NA	black
DN250306_c1_g3_i2	--NA--	GO:0003677;GO:0003700;GO:0005634;GO:0005667;GO:0042803;GO:0045449;GO:0045892;GO:0050777;GO:0071219	P:negative regulation of immune response; F:DNA binding; P:cellular response to molecule of bacterial origin; F:protein homodimerization activity; P:negative regulation of transcription	black
DN250319_c0_g4_i3	14-3-3-like protein a	GO:0005524;GO:0005635;GO:0005794;GO:0005829;GO:0005886;GO:0006355;GO:0009506;GO:0009570;GO:0010114;GO:0010218;GO:0019904;GO:0019904;GO:0045309;GO:0048366;GO:0080167	F:protein domain specific binding	black
DN250321_c0_g3_i7	NA	NA	NA	black
DN250337_c0_g1_i8	--NA--	EC:3.6.3.8;EC:4.2.1.1;GO:0004089;GO:0005388;GO:0005516;GO:0005524;GO:0005789;GO:0005794;GO:0005887;GO:0005955;GO:0006357;GO:0006730;GO:0008270;GO:0009506;GO:0009535;GO:0009570;GO:0009624;GO:0009651;GO:0009705;GO:0010037;GO:0010751;GO:0016529;GO:0030018;GO:0030315;GO:0030346;GO:0033138;GO:0036487;GO:0042742;GO:0042995;GO:0043069;GO:0043621;GO:0045019;GO:0050998;GO:0051001;GO:0051599;GO:0055081;GO:…	F:protein self-association; P:anion homeostasis; C:chloroplast thylakoid membrane; ; P:negative regulation of nitric oxide biosynthetic process; C:plant-type vacuole membrane; P:defense response to bacterium; P:regulation of transcription from RNA polymerase II promoter; ; C:chloroplast stroma; C:cell projection; ; P:positive regulation of peptidyl-serine phosphorylation; C:endoplasmic reticulum …	black
DN250350_c0_g3_i5	--NA--	GO:0000055;GO:0005654;GO:0005730;GO:0005737;GO:0008104;GO:0016020;GO:0030674;GO:0043023;GO:0044822;GO:0048518	F:protein binding	black
DN250357_c0_g1_i4	--NA--	GO:0000159;GO:0000785;GO:0001754;GO:0002376;GO:0003682;GO:0005509;GO:0005634;GO:0005739;GO:0005829;GO:0006470;GO:0007525;GO:0008285;GO:0016043;GO:0019888;GO:0030674;GO:0045732;GO:0090090;GO:0090244;GO:0090249;GO:0090263;GO:2000134	P:somatic muscle development; P:positive regulation of Wnt receptor signaling pathway through beta-catenin; P:protein amino acid dephosphorylation; P:eye photoreceptor cell differentiation; C:protein phosphatase type 2A complex; C:cytosol; P:cellular component organization; ; F:protein phosphatase regulator activity; P:negative regulation of Wnt receptor signaling pathway through beta-catenin; P:…	black
DN250369_c0_g2_i3	--NA--	EC:2.7.7.52;GO:0000280;GO:0002376;GO:0005515;GO:0005615;GO:0005730;GO:0005737;GO:0006397;GO:0007051;GO:0007338;GO:0010587;GO:0019827;GO:0031054;GO:0031123;GO:0043631;GO:0044822;GO:0048477;GO:0048513;GO:0050265;GO:0051641;GO:0070062;GO:0071044	P:cellular localization; P:histone mRNA catabolic process; P:nuclear division; P:miRNA catabolic process; P:single fertilization; P:stem cell maintenance; C:extracellular space; P:spindle organization; P:pre-microRNA processing; P:organ development; C:cytoplasm; ; C:extracellular vesicular exosome; F:protein binding; P:immune system process; P:RNA 3'-end processing; P:RNA polyadenylation; P:mRNA …	black
DN250415_c0_g5_i5	--NA--	GO:0000814;GO:0003730;GO:0005215;GO:0005764;GO:0005829;GO:0008022;GO:0008289;GO:0009507;GO:0016192;GO:0016197;GO:0031902;GO:0043130;GO:0044238;GO:0044260;GO:0070062	P:cellular macromolecule metabolic process; C:ESCRT II complex; F:protein C-terminus binding; F:mRNA 3'-UTR binding; C:lysosome; C:chloroplast; P:endosome transport; F:ubiquitin binding; C:cytosol; C:late endosome membrane; P:vesicle-mediated transport; P:primary metabolic process; F:transporter activity; F:lipid binding; C:extracellular vesicular exosome	black
DN250418_c3_g6_i4	probable protein phosphatase 2c 75 isoform x1	GO:0003824;GO:0004722;GO:0005515;GO:0005634;GO:0005794;GO:0005829;GO:0006469;GO:0006470;GO:0006970;GO:0008287;GO:0009408;GO:0009409;GO:0009414;GO:0009658;GO:0009788;GO:0009939;GO:0010030;GO:0010150;GO:0010205;GO:0033106;GO:0048838;GO:1902039;GO:1902456	F:catalytic activity	black
DN250503_c1_g2_i3	NA	NA	NA	black
DN250526_c0_g3_i1	protein suppressor of k(+ transport growth defect 1	EC:2.7.11.0;EC:3.6.4.3;GO:0000815;GO:0000920;GO:0000922;GO:0004674;GO:0005524;GO:0005524;GO:0005634;GO:0005764;GO:0005769;GO:0005774;GO:0005783;GO:0005813;GO:0005829;GO:0005886;GO:0006623;GO:0006997;GO:0007033;GO:0007080;GO:0008022;GO:0008568;GO:0009069;GO:0009306;GO:0009405;GO:0009506;GO:0009838;GO:0010091;GO:0010971;GO:0016125;GO:0016236;GO:0017048;GO:0019904;GO:0030448;GO:0031122;GO:0032367;GO…	F:ATP binding	black
DN250526_c0_g8_i7	--NA--	EC:3.6.4.3;GO:0000815;GO:0000920;GO:0000922;GO:0005524;GO:0005634;GO:0005764;GO:0005769;GO:0005774;GO:0005783;GO:0005813;GO:0005829;GO:0005886;GO:0006623;GO:0006997;GO:0007033;GO:0007080;GO:0008022;GO:0008568;GO:0009306;GO:0009405;GO:0009506;GO:0009825;GO:0009832;GO:0009838;GO:0010091;GO:0010971;GO:0016125;GO:0016236;GO:0017048;GO:0019904;GO:0030448;GO:0032367;GO:0032466;GO:0032510;GO:0032511;GO:…	P:axon extension; P:vacuole organization; P:late endosome to vacuole transport via multivesicular body sorting pathway; F:protein homodimerization activity; ; P:positive regulation of G2/M transition of mitotic cell cycle; ; ; P:multidimensional cell growth; P:potassium ion homeostasis; P:endosome to lysosome transport via multivesicular body sorting pathway; C:lysosome; F:protein C-terminus bind…	black
DN250527_c2_g2_i1	--NA--	GO:0005794;GO:0009860;GO:0016740;GO:0035619;GO:0048768;GO:0090404	P:root hair cell tip growth; ; ; F:transferase activity; P:pollen tube growth; C:Golgi apparatus	black
DN250542_c1_g1_i1	--NA--	GO:0005515;GO:0005737;GO:0008285;GO:0031261;GO:2000104	C:DNA replication preinitiation complex; P:negative regulation of cell proliferation; F:protein binding; C:cytoplasm;	black
DN250543_c0_g1_i2	--NA--	GO:0000139;GO:0001666;GO:0005783;GO:0005798;GO:0005801;GO:0005829;GO:0005886;GO:0006461;GO:0006890;GO:0006892;GO:0006904;GO:0006906;GO:0008565;GO:0009306;GO:0009636;GO:0017119;GO:0019905;GO:0030141;GO:0044425;GO:0047485;GO:0048518;GO:0051223;GO:0051656;GO:0060628;GO:1901998;GO:1902902	C:Golgi membrane; P:positive regulation of biological process; P:regulation of protein transport; P:protein complex assembly; F:protein transporter activity; ; C:secretory granule; P:protein secretion; P:regulation of ER to Golgi vesicle-mediated transport; P:vesicle docking during exocytosis; F:protein N-terminus binding; P:response to toxin; P:vesicle fusion; C:cytosol; P:establishment of organ…	black
DN250578_c3_g4_i1	NA	NA	NA	black
DN250580_c0_g3_i1	--NA--	GO:0003700;GO:0005634;GO:0005667;GO:0005737;GO:0008356;GO:0010200;GO:0042802;GO:0043565;GO:0045449;GO:0045892;GO:0046686	F:identical protein binding; F:sequence-specific DNA binding; P:response to chitin; P:asymmetric cell division; P:response to cadmium ion; C:cytoplasm; P:negative regulation of transcription	black
DN250583_c2_g10_i5	NA	NA	NA	black
DN250587_c0_g1_i2	NA	NA	NA	black
DN250639_c1_g14_i1	cysteine proteinase inhibitor b	GO:0010466;GO:0030414	F:peptidase inhibitor activity; P:negative regulation of peptidase activity	black
DN250639_c1_g5_i1	NA	NA	NA	black
DN250644_c1_g3_i1	--NA--	GO:0005515;GO:0005815;GO:0006351;GO:0010628;GO:0042995;GO:0044699;GO:0071840;GO:0090326;GO:1903003;GO:2000010	P:positive regulation of gene expression; ; F:protein binding; ; C:microtubule organizing center; P:transcription	black
DN250646_c3_g2_i1	--NA--	GO:0000154;GO:0005515;GO:0006479;GO:0006508;GO:0007275;GO:0008033;GO:0008170;GO:0008171;GO:0008175;GO:0008237;GO:0008276;GO:0008649;GO:0031090;GO:0043231;GO:0044444;GO:0044446;GO:0044763;GO:0065008	; P:multicellular organismal development; F:protein binding; F:protein methyltransferase activity; C:intracellular membrane-bounded organelle; P:regulation of biological quality; F:rRNA methyltransferase activity; F:O-methyltransferase activity; C:organelle membrane; F:metallopeptidase activity; C:intracellular organelle part; P:proteolysis; F:tRNA methyltransferase activity; C:cytoplasmic part; …	black
DN250671_c0_g1_i2	--NA--	GO:0004864;GO:0004872;GO:0005634;GO:0005739;GO:0005886;GO:0009789;GO:0010427;GO:0042803;GO:0080163	C:mitochondrion; F:phosphoprotein phosphatase inhibitor activity; F:receptor activity; F:abscisic acid binding; P:positive regulation of abscisic acid mediated signaling pathway; ; F:protein homodimerization activity; C:nucleus; C:plasma membrane	black
DN250729_c1_g12_i1	--NA--	GO:0000166;GO:0001664;GO:0002376;GO:0005634;GO:0005739;GO:0005794;GO:0005856;GO:0006898;GO:0006996;GO:0007049;GO:0009615;GO:0009719;GO:0009966;GO:0010035;GO:0010769;GO:0010975;GO:0016787;GO:0030054;GO:0031410;GO:0031967;GO:0034097;GO:0043197;GO:0043234;GO:0044237;GO:0044459;GO:0044765;GO:0046847;GO:0048667;GO:0048812;GO:0051050;GO:0051129;GO:0051130;GO:0060491;GO:0071310;GO:0098542;GO:0098588;GO:…	P:response to virus; F:G-protein-coupled receptor binding; P:cellular metabolic process; P:response to cytokine stimulus; C:protein complex; P:cellular response to organic substance; P:immune system process; ; P:filopodium assembly; P:cell morphogenesis involved in neuron differentiation; C:cell junction; P:regulation of cell projection assembly; P:positive regulation of cellular component organi…	black
DN250729_c1_g13_i2	--NA--	GO:0005515;GO:0005739;GO:0005773;GO:0005886;GO:0006898;GO:0006950;GO:0006996;GO:0007165;GO:0010033;GO:0010035;GO:0010769;GO:0012505;GO:0019222;GO:0030031;GO:0030054;GO:0031344;GO:0031410;GO:0043005;GO:0044260;GO:0044425;GO:0044446;GO:0044463;GO:0044765;GO:0048523;GO:0048812;GO:0051050;GO:0051130;GO:0051640;GO:0070887;GO:0098588;GO:0098794;GO:0098805;GO:1901700	P:regulation of metabolic process; C:membrane part; P:response to stress; ; P:regulation of cell projection organization; C:vacuole; P:cellular macromolecule metabolic process; P:response to organic substance; C:cell projection part; C:cell junction; C:intracellular organelle part; P:positive regulation of cellular component organization; P:positive regulation of transport; P:regulation of cell m…	black
DN250729_c1_g9_i1	dynamin-2a isoform x1	GO:0003924;GO:0005515;GO:0005525;GO:0005739;GO:0005774;GO:0005886;GO:0006898;GO:0007005;GO:0009506;GO:0044763;GO:0046686;GO:0050832;GO:0097159;GO:1901363	F:GTPase activity; F:GTP binding	black
DN250740_c0_g1_i1	--NA--	GO:0000791;GO:0003676;GO:0003712;GO:0005667;GO:0005700;GO:0005737;GO:0006281;GO:0006357;GO:0007507;GO:0009887;GO:0009888;GO:0010452;GO:0010604;GO:0030154;GO:0031325;GO:0031399;GO:0035258;GO:0035327;GO:0042800;GO:0042974;GO:0043009;GO:0044648;GO:0045449;GO:0045892;GO:0046427;GO:0048188;GO:0048514;GO:0048568;GO:0048598;GO:0048646;GO:0051179;GO:0080182	C:euchromatin; F:transcription cofactor activity; P:DNA repair; F:nucleic acid binding; P:organ morphogenesis; C:polytene chromosome; P:regulation of transcription from RNA polymerase II promoter; P:positive regulation of JAK-STAT cascade; P:negative regulation of transcription	black
DN250763_c4_g1_i5	--NA--	GO:0000289;GO:0000932;GO:0001829;GO:0003824;GO:0005515;GO:0005829;GO:0006357;GO:0006368;GO:0006417;GO:0006977;GO:0010629;GO:0030014;GO:0051172;GO:0090305;GO:2000036;GO:2000113	P:nuclear-transcribed mRNA poly(A tail shortening; C:CCR4-NOT complex; P:regulation of transcription from RNA polymerase II promoter; C:cytoplasmic mRNA processing body; F:catalytic activity; P:nucleic acid phosphodiester bond hydrolysis; P:trophectodermal cell differentiation; ; P:DNA damage response	black
DN250774_c0_g4_i1	NA	NA	NA	black
DN250794_c0_g6_i4	--NA--	EC:3.2.1.23;GO:0004565;GO:0005515;GO:0005615;GO:0005764;GO:0005794;GO:0006012;GO:0006027;GO:0006687;GO:0009341;GO:0044262;GO:0044712;GO:0046486;GO:0048046;GO:0070062	C:lysosome; F:beta-galactosidase activity; C:extracellular vesicular exosome; C:extracellular space; ; P:cellular carbohydrate metabolic process; F:protein binding; P:glycosaminoglycan catabolic process; C:Golgi apparatus; C:apoplast; P:galactose metabolic process; P:glycosphingolipid metabolic process; C:beta-galactosidase complex; P:glycerolipid metabolic process	black
DN250805_c0_g4_i1	--NA--	GO:0000785;GO:0003677;GO:0003682;GO:0005515;GO:0005634;GO:0005829;GO:0006325;GO:0010199;GO:0040029;GO:1900036	C:cytosol; P:regulation of gene expression	black
DN250808_c2_g2_i1	NA	NA	NA	black
DN250819_c0_g8_i4	--NA--	GO:0009987;GO:0043170;GO:0044444;GO:0044699;GO:0050789;GO:0051607	; P:defense response to virus; P:regulation of biological process; P:macromolecule metabolic process; P:cellular process; C:cytoplasmic part	black
DN250833_c2_g14_i1	ribulose-phosphate 3- chloroplastic	EC:5.1.3.1;GO:0004750;GO:0005829;GO:0005829;GO:0009052;GO:0009409;GO:0009535;GO:0009570;GO:0009579;GO:0009624;GO:0009793;GO:0009941;GO:0010319;GO:0015976;GO:0019253;GO:0019323;GO:0044262;GO:0046872;GO:0048046	C:cytosol; F:metal ion binding; P:response to cold; C:chloroplast envelope; P:pentose-phosphate shunt	black
DN250833_c2_g2_i1	ribulose-phosphate 3- chloroplastic	EC:5.1.3.1;GO:0004750;GO:0005829;GO:0005829;GO:0009052;GO:0009409;GO:0009535;GO:0009570;GO:0009579;GO:0009624;GO:0009793;GO:0009941;GO:0010319;GO:0015976;GO:0019253;GO:0019323;GO:0044262;GO:0046872;GO:0048046	C:cytosol; F:metal ion binding; P:response to cold; C:chloroplast envelope; P:pentose-phosphate shunt	black
DN250833_c2_g3_i1	ribulose-phosphate 3- chloroplastic	EC:5.1.3.1;GO:0004750;GO:0005829;GO:0005829;GO:0009052;GO:0009409;GO:0009535;GO:0009570;GO:0009579;GO:0009624;GO:0009793;GO:0009941;GO:0010319;GO:0015976;GO:0019253;GO:0019323;GO:0044262;GO:0046872;GO:0048046	C:cytosol; F:metal ion binding; P:response to cold; C:chloroplast envelope; P:pentose-phosphate shunt	black
DN250833_c2_g5_i1	--NA--	EC:5.1.3.1;GO:0004750;GO:0005829;GO:0009052;GO:0009535;GO:0015976;GO:0019253;GO:0019323;GO:0044262;GO:0046872	C:cytosol; P:reductive pentose-phosphate cycle; F:metal ion binding; P:pentose-phosphate shunt	black
DN250862_c0_g6_i1	--NA--	GO:0000932;GO:0003729;GO:0005654;GO:0005829;GO:0009965;GO:0010071;GO:0010072;GO:0016020;GO:0031087;GO:0042803;GO:0071365	C:cytosol; P:deadenylation-independent decapping of nuclear-transcribed mRNA; F:mRNA binding; C:cytoplasmic mRNA processing body; P:cellular response to auxin stimulus; P:leaf morphogenesis; P:primary shoot apical meristem specification; F:protein homodimerization activity; C:nucleoplasm; P:root meristem specification; C:membrane	black
DN250875_c0_g2_i1	--NA--	EC:3.1.26.3;GO:0003723;GO:0004525;GO:0005634;GO:0006950;GO:0007275;GO:0007281;GO:0009536;GO:0009605;GO:0030422;GO:0030529;GO:0035196;GO:0043167;GO:0043933;GO:0048646;GO:0051252;GO:0090305	P:multicellular organismal development; P:nucleic acid phosphodiester bond hydrolysis; F:ribonuclease III activity; P:production of siRNA involved in RNA interference; F:ion binding; C:plastid; P:production of miRNAs involved in gene silencing by miRNA; P:response to external stimulus; P:anatomical structure formation involved in morphogenesis; P:macromolecular complex subunit organization; P:ger…	black
DN250885_c1_g1_i1	NA	NA	NA	black
DN250886_c0_g2_i9	--NA--	GO:0044464	C:cell part	black
DN250912_c2_g1_i2	--NA--	GO:0003680;GO:0005654;GO:0005730;GO:0005739;GO:0006355;GO:0010051;GO:0010089;GO:0043621;GO:0098687	C:mitochondrion; C:nucleolus; F:AT DNA binding; F:protein self-association; P:regulation of transcription	black
DN250912_c3_g2_i1	--NA--	GO:0000152;GO:0004843;GO:0005654;GO:0005737;GO:0006302;GO:0008237;GO:0010165;GO:0030234;GO:0031572;GO:0031593;GO:0045739;GO:0070531;GO:0070537;GO:0070552	C:nucleoplasm; P:response to X-ray; C:BRCA1-A complex; C:nuclear ubiquitin ligase complex; P:histone H2A K63-linked deubiquitination; P:G2/M transition DNA damage checkpoint; C:BRISC complex; F:polyubiquitin binding; P:double-strand break repair; C:cytoplasm; F:ubiquitin-specific protease activity; F:metallopeptidase activity; P:positive regulation of DNA repair; F:enzyme regulator activity	black
DN250932_c0_g4_i9	--NA--	GO:0002376;GO:0043231;GO:0044444;GO:0044763;GO:0050896	; C:intracellular membrane-bounded organelle; P:response to stimulus; P:immune system process; C:cytoplasmic part	black
DN250937_c0_g10_i1	--NA--	GO:0005524;GO:0005737;GO:0006260;GO:0006457;GO:0008270;GO:0009408;GO:0031072;GO:0051082	F:heat shock protein binding; F:zinc ion binding; P:protein folding; P:DNA replication; P:response to heat; F:ATP binding; F:unfolded protein binding; C:cytoplasm	black
DN250945_c1_g1_i1	--NA--	EC:6.3.2.19;GO:0004842;GO:0005634;GO:0005815;GO:0006810;GO:0006974;GO:0006996;GO:0007049;GO:0007368;GO:0007507;GO:0009411;GO:0009887;GO:0012505;GO:0016020;GO:0016310;GO:0016567;GO:0019899;GO:0030154;GO:0044441;GO:0044444;GO:0048519;GO:0048583;GO:0050794;GO:0051607;GO:0097159;GO:1901363	; F:ubiquitin-protein ligase activity; P:negative regulation of biological process; P:heart development; P:organelle organization; P:response to DNA damage stimulus; P:protein ubiquitination; C:endomembrane system; P:defense response to virus; P:phosphorylation; P:response to UV; P:organ morphogenesis; P:regulation of cellular process; ; P:cell differentiation; C:microtubule organizing center; P:…	black
DN250972_c0_g3_i3	--NA--	GO:0003779;GO:0005634;GO:0005737;GO:0005856;GO:0005886;GO:0007015;GO:0007623;GO:0010119	C:cytoplasm; C:cytoskeleton; P:circadian rhythm; P:actin filament organization; F:actin binding; C:plasma membrane; P:regulation of stomatal movement; C:nucleus	black
DN250973_c2_g4_i2	--NA--	GO:0000070;GO:0000775;GO:0005815;GO:0005829;GO:0005876;GO:0005886;GO:0005938;GO:0007026;GO:0007052;GO:0007163;GO:0009506;GO:0009524;GO:0009653;GO:0009790;GO:0016049;GO:0016477;GO:0022607;GO:0042995;GO:0043231;GO:0043622;GO:0044087;GO:0045298;GO:0048477;GO:0048522;GO:0048731;GO:0050793;GO:0050821;GO:0050896;GO:0051010;GO:0051239;GO:0051301;GO:0051649;GO:0051656;GO:1902578	; P:mitotic spindle organization; P:mitotic sister chromatid segregation; P:cell division; P:establishment of localization in cell; P:regulation of cellular component biogenesis; P:embryonic development; C:cytosol; P:cellular component assembly; P:cell growth; C:plasmodesma; P:establishment or maintenance of cell polarity; P:anatomical structure morphogenesis; C:phragmoplast; P:cell migration; P:…	black
DN250982_c0_g2_i3	protein stabilized1	GO:0000244;GO:0000245;GO:0000398;GO:0003713;GO:0005634;GO:0005667;GO:0005682;GO:0005737;GO:0006403;GO:0007165;GO:0009409;GO:0009845;GO:0015030;GO:0016020;GO:0043021;GO:0044822;GO:0045941;GO:0045944;GO:0046540;GO:0050681;GO:0071013;GO:0080188;GO:2000630;GO:2000636	C:nucleus; P:nuclear mRNA splicing	black
DN251004_c0_g6_i1	calcium load-activated calcium channel-like	GO:0005739;GO:0005789;GO:0005794;GO:0016021;GO:0032469;GO:0055120;GO:0070588	C:Golgi apparatus; C:mitochondrion	black
DN251020_c0_g4_i1	NA	NA	NA	black
DN251049_c0_g1_i3	--NA--	GO:0000380;GO:0000386;GO:0000389;GO:0005515;GO:0005737;GO:0006405;GO:0006886;GO:0008270;GO:0016020;GO:0016607;GO:0030532;GO:0030628;GO:0034605;GO:0044699;GO:0071013	F:protein binding; F:zinc ion binding; ; C:membrane; C:nuclear speck; C:small nuclear ribonucleoprotein complex; C:cytoplasm; P:intracellular protein transport; F:pre-mRNA 3'-splice site binding; C:catalytic step 2 spliceosome; P:nuclear mRNA 3'-splice site recognition; P:cellular response to heat; P:alternative nuclear mRNA splicing	black
DN251051_c2_g4_i2	--NA--	GO:0005515;GO:0009658;GO:0016021;GO:0031897;GO:0045037	C:integral to membrane; P:chloroplast organization; C:Tic complex; F:protein binding; P:protein import into chloroplast stroma	black
DN251068_c1_g1_i1	NA	NA	NA	black
DN251071_c2_g7_i1	--NA--	GO:0000715;GO:0000717;GO:0000784;GO:0003684;GO:0005515;GO:0005615;GO:0005654;GO:0005829;GO:0006283;GO:0006293;GO:0006294;GO:0006295;GO:0006296;GO:0007095;GO:0007307;GO:0009585;GO:0010100;GO:0016055;GO:0030529;GO:0031464;GO:0031465;GO:0035220;GO:0035518;GO:0042769;GO:0042787;GO:0043066;GO:0043161;GO:0045070;GO:0045732;GO:0045892;GO:0046726;GO:0050832;GO:0051702;GO:0070062;GO:0070911;GO:0070914;GO:…	P:DNA damage response	black
DN251110_c0_g1_i3	--NA--	GO:0002063;GO:0002682;GO:0003723;GO:0004694;GO:0005515;GO:0005789;GO:0006399;GO:0006919;GO:0007029;GO:0007595;GO:0008285;GO:0009069;GO:0009628;GO:0010575;GO:0016874;GO:0018105;GO:0019048;GO:0019217;GO:0019722;GO:0030282;GO:0030529;GO:0031016;GO:0031642;GO:0032092;GO:0032933;GO:0034198;GO:0036499;GO:0042149;GO:0043066;GO:0043410;GO:0045071;GO:0045444;GO:0045943;GO:0046777;GO:0048009;GO:0051090;GO:…	P:negative regulation of myelination; P:cellular response to glucose starvation; P:response to abiotic stimulus; P:regulation of eIF2 alpha phosphorylation by endoplasmic reticulum stress; F:eukaryotic translation initiation factor 2alpha kinase activity; P:negative regulation of viral genome replication; P:protein amino acid autophosphorylation; P:regulation of transcription factor activity; F:R…	black
DN251132_c1_g5_i1	heat shock cognate 70 kda protein 2	GO:0002020;GO:0005524;GO:0005524;GO:0005618;GO:0005739;GO:0005774;GO:0005794;GO:0005886;GO:0006355;GO:0006457;GO:0009408;GO:0009506;GO:0009615;GO:0009617;GO:0009644;GO:0016363;GO:0016567;GO:0022626;GO:0031625;GO:0031969;GO:0042542;GO:0046686;GO:0048046;GO:0080167	F:ATP binding	black
DN251147_c0_g2_i2	--NA--	GO:0005886;GO:0009606;GO:0009628;GO:0009860;GO:0010087;GO:0010305;GO:0010588;GO:0080022	P:primary root development; P:response to abiotic stimulus; P:phloem or xylem histogenesis; P:leaf vascular tissue pattern formation; P:tropism; P:pollen tube growth; P:cotyledon vascular tissue pattern formation; C:plasma membrane	black
DN251148_c1_g13_i1	NA	NA	NA	black
DN251154_c1_g1_i5	ribonuclease iii domain-containing protein chloroplastic	EC:3.1.26.3;GO:0003723;GO:0003725;GO:0004525;GO:0005634;GO:0006396;GO:0006397;GO:0008380;GO:0009570;GO:0030422;GO:0030529;GO:0031053;GO:0031054;GO:0051252;GO:0090502;GO:0090502	F:RNA binding; ; F:ribonuclease III activity; P:RNA processing; P:regulation of RNA metabolic process	black
DN251183_c0_g10_i15	mannose-1-phosphate guanylyltransferase 1	EC:2.7.7.0;GO:0009058;GO:0016021;GO:0016779	C:integral to membrane; P:biosynthetic process; F:nucleotidyltransferase activity	black
DN251199_c0_g2_i1	NA	NA	NA	black
DN251230_c0_g4_i1	NA	NA	NA	black
DN251256_c1_g1_i4	--NA--	EC:3.6.3.6;GO:0000220;GO:0000325;GO:0001947;GO:0003406;GO:0005515;GO:0005765;GO:0005769;GO:0005794;GO:0005813;GO:0006119;GO:0007034;GO:0007035;GO:0007430;GO:0008057;GO:0008286;GO:0008553;GO:0008593;GO:0009506;GO:0010008;GO:0015991;GO:0016241;GO:0016324;GO:0030670;GO:0032438;GO:0033181;GO:0033572;GO:0035675;GO:0036498;GO:0039022;GO:0046688;GO:0046961;GO:0060271;GO:0070062;GO:0070986;GO:0090383;GO:…	F:hydrogen-exporting ATPase activity	black
DN251322_c1_g4_i1	NA	NA	NA	black
DN251364_c1_g5_i1	--NA--	GO:0005886;GO:0006812;GO:0015175;GO:0015185;GO:0015804;GO:0015812;GO:0016021	P:neutral amino acid transport; F:L-gamma-aminobutyric acid transmembrane transporter activity; P:gamma-aminobutyric acid transport; C:integral to membrane; F:neutral amino acid transmembrane transporter activity; P:cation transport; C:plasma membrane	black
DN251408_c1_g1_i2	NA	NA	NA	black
DN251408_c1_g6_i1	NA	NA	NA	black
DN251437_c3_g1_i4	--NA--	GO:0005223;GO:0005242;GO:0005262;GO:0005516;GO:0006813;GO:0006874;GO:0006952;GO:0008076;GO:0009507;GO:0009624;GO:0009860;GO:0016324;GO:0017071;GO:0030551;GO:0032555;GO:0042391;GO:0043168;GO:0046686;GO:0050794;GO:0051716;GO:0070588;GO:0090406	P:cellular response to stimulus; F:calcium channel activity; P:cellular calcium ion homeostasis; P:response to nematode; C:chloroplast; F:purine ribonucleotide binding; F:cyclic nucleotide binding; F:intracellular cGMP activated cation channel activity; F:anion binding; P:response to cadmium ion; F:inward rectifier potassium channel activity; ; P:regulation of cellular process; P:calcium ion tran…	black
DN251479_c1_g5_i3	--NA--	GO:0000182;GO:0000183;GO:0000775;GO:0000790;GO:0000793;GO:0001102;GO:0001410;GO:0003697;GO:0004386;GO:0005524;GO:0005667;GO:0005677;GO:0005700;GO:0005730;GO:0005829;GO:0005987;GO:0006261;GO:0006302;GO:0006334;GO:0006348;GO:0006352;GO:0006369;GO:0006810;GO:0007420;GO:0007517;GO:0008623;GO:0009790;GO:0010199;GO:0010228;GO:0015616;GO:0016514;GO:0016569;GO:0016584;GO:0016589;GO:0016590;GO:0019233;GO:…	C:SWI/SNF complex; C:nuclear chromatin; P:chromatin silencing at rDNA; C:NURF complex; ; P:sperm chromatin condensation; P:cellular alcohol catabolic process; P:dendrite morphogenesis; C:ACF complex; C:polytene chromosome; P:DNA-dependent DNA replication; F:single-stranded DNA binding; C:chromatin silencing complex; P:brain development; C:brahma complex; P:ecdysone receptor-mediated signaling pat…	black
DN251495_c0_g6_i4	NA	NA	NA	black
DN251496_c4_g1_i1	NA	NA	NA	black
DN251519_c10_g3_i2	--NA--	GO:0003723;GO:0003779;GO:0005096;GO:0005643;GO:0005654;GO:0005768;GO:0005793;GO:0005802;GO:0005829;GO:0005856;GO:0006351;GO:0006406;GO:0006888;GO:0006890;GO:0007165;GO:0007286;GO:0016020;GO:0016573;GO:0030030;GO:0030037;GO:0030276;GO:0036477;GO:0042995;GO:0043001;GO:0043167;GO:0043547;GO:0045648;GO:0070925;GO:2000369	C:cytoskeleton; P:mRNA export from nucleus; ; C:trans-Golgi network; C:nuclear pore; F:clathrin binding; P:transcription	black
DN251531_c2_g5_i1	--NA--	EC:2.7.11.0;GO:0003729;GO:0004674;GO:0005515;GO:0005524;GO:0005739;GO:0005774;GO:0006468;GO:0007169;GO:0009069;GO:0009505;GO:0009506;GO:0009610;GO:0009737;GO:0009834;GO:0016324;GO:0022625;GO:0046658;GO:2000605	C:vacuolar membrane; C:anchored to plasma membrane; F:protein binding; C:plant-type cell wall; P:response to symbiotic fungus; C:cytosolic large ribosomal subunit; ; P:transmembrane receptor protein tyrosine kinase signaling pathway; P:protein amino acid phosphorylation; F:protein serine/threonine kinase activity; P:secondary cell wall biogenesis; C:plasmodesma; P:response to abscisic acid stimul…	black
DN251560_c1_g9_i5	--NA--	GO:0003700;GO:0005634;GO:0005667;GO:0006970;GO:0009644;GO:0009737;GO:0010200;GO:0010286;GO:0034605;GO:0034620;GO:0042542;GO:0042802;GO:0044212;GO:0045449;GO:0045893;GO:0071456	P:positive regulation of transcription	black
DN251587_c0_g5_i2	probable ethylene response sensor 1	EC:2.7.11.0;GO:0000155;GO:0000155;GO:0000156;GO:0000160;GO:0001944;GO:0002237;GO:0004674;GO:0005524;GO:0005622;GO:0005789;GO:0006355;GO:0009069;GO:0009365;GO:0009408;GO:0009625;GO:0009651;GO:0009690;GO:0009727;GO:0009733;GO:0009737;GO:0009739;GO:0009871;GO:0010105;GO:0010119;GO:0010182;GO:0016021;GO:0018106;GO:0023014;GO:0038199;GO:0042742;GO:0042802;GO:0045449;GO:0046872;GO:0050665;GO:0051301;GO…	F:two-component sensor activity; P:two-component signal transduction system (phosphorelay; C:intracellular; C:integral to membrane; P:signal transmission via phosphorylation event; C:protein histidine kinase complex	black
DN251594_c0_g1_i3	--NA--	GO:0005747;GO:0009507;GO:0009853;GO:0016651;GO:0022904	C:mitochondrial respiratory chain complex I; P:respiratory electron transport chain; P:photorespiration; C:chloroplast; F:oxidoreductase activity	black
DN251636_c4_g4_i1	--NA--	GO:0003779;GO:0005634;GO:0005739;GO:0005829;GO:0005884;GO:0005886;GO:0006952;GO:0006979;GO:0009506;GO:0009507;GO:0030042;GO:0046686	P:actin filament depolymerization; P:response to oxidative stress; P:defense response; C:actin filament; P:response to cadmium ion; F:actin binding; C:plasmodesma; C:plasma membrane; C:chloroplast; C:nucleus; C:cytosol; C:mitochondrion	black
DN251656_c0_g6_i6	--NA--	GO:0000151;GO:0000502;GO:0000785;GO:0003254;GO:0005634;GO:0005794;GO:0005886;GO:0005902;GO:0005938;GO:0006622;GO:0006955;GO:0008022;GO:0010038;GO:0010768;GO:0010994;GO:0014068;GO:0014894;GO:0019089;GO:0019870;GO:0019871;GO:0019904;GO:0030433;GO:0031623;GO:0031698;GO:0032801;GO:0034450;GO:0042787;GO:0042921;GO:0043130;GO:0043162;GO:0044111;GO:0044325;GO:0045121;GO:0045732;GO:0046824;GO:0048471;GO:…	P:immune response; P:protein K48-linked ubiquitination; P:regulation of membrane repolarization; F:beta-2 adrenergic receptor binding; F:potassium channel inhibitor activity; C:microvillus; C:ubiquitin ligase complex; P:positive regulation of phosphoinositide 3-kinase cascade; ; P:protein K63-linked ubiquitination; F:ubiquitin binding; C:cell cortex; P:regulation of membrane depolarization; F:sod…	black
DN251688_c1_g3_i1	NA	NA	NA	black
DN251701_c0_g7_i1	NA	NA	NA	black
DN251720_c2_g6_i1	transportin-1	GO:0000059;GO:0000060;GO:0005525;GO:0005622;GO:0005643;GO:0005654;GO:0005829;GO:0005933;GO:0006607;GO:0006610;GO:0006886;GO:0008139;GO:0008536;GO:0008536;GO:0008565;GO:0009536;GO:0009734;GO:0009825;GO:0009933;GO:0009956;GO:0009965;GO:0010305;GO:0010540;GO:0016021;GO:0016787;GO:0030427;GO:0031965;GO:0034399;GO:0035280;GO:0044822;GO:0051148;GO:0070062	F:Ran GTPase binding; C:intracellular; P:intracellular protein transport	black
DN251720_c2_g8_i2	NA	NA	NA	black
DN251740_c1_g2_i1	NA	NA	NA	black
DN251745_c2_g3_i1	NA	NA	NA	black
DN251769_c1_g7_i2	--NA--	EC:3.4.25.0;GO:0004298;GO:0005634;GO:0005737;GO:0005839;GO:0006511;GO:0046686	C:cytoplasm; C:proteasome core complex; P:response to cadmium ion; P:ubiquitin-dependent protein catabolic process; C:nucleus; F:threonine-type endopeptidase activity	black
DN251770_c1_g1_i1	ubiquitin-conjugating enzyme e2 2	GO:0000237;GO:0000724;GO:0000781;GO:0000790;GO:0001666;GO:0001701;GO:0001741;GO:0002119;GO:0003697;GO:0005524;GO:0005524;GO:0005654;GO:0005657;GO:0005829;GO:0005886;GO:0006338;GO:0006344;GO:0006348;GO:0007288;GO:0008284;GO:0009650;GO:0009910;GO:0009965;GO:0010228;GO:0010390;GO:0010620;GO:0010845;GO:0030433;GO:0030435;GO:0030466;GO:0031497;GO:0031571;GO:0031625;GO:0032869;GO:0033128;GO:0033503;GO:…	F:ATP binding	black
DN251815_c2_g10_i1	NA	NA	NA	black
DN251815_c2_g3_i1	NA	NA	NA	black
DN251868_c2_g1_i1	--NA--	GO:0005829;GO:0009506;GO:0012505;GO:0030124	C:cytosol; C:plasmodesma; C:AP-4 adaptor complex; C:endomembrane system	black
DN251880_c0_g4_i2	--NA--	GO:0006810;GO:0012505;GO:0031982;GO:0043231;GO:0044444	P:transport; C:intracellular membrane-bounded organelle; C:vesicle; C:cytoplasmic part; C:endomembrane system	black
DN251884_c4_g1_i1	--NA--	GO:0005515;GO:0005634;GO:0006351;GO:0009719;GO:0009793;GO:0010033;GO:0048481;GO:0051707;GO:0051716;GO:1901001	P:cellular response to stimulus; F:protein binding; P:embryonic development ending in seed dormancy; P:transcription	black
DN251886_c2_g10_i1	NA	NA	NA	black
DN251886_c2_g1_i1	NA	NA	NA	black
DN251886_c2_g24_i1	NA	NA	NA	black
DN251886_c2_g2_i1	NA	NA	NA	black
DN251886_c2_g9_i1	NA	NA	NA	black
DN251891_c1_g1_i1	--NA--	GO:0005634;GO:0006366;GO:0010468;GO:0042393;GO:0043292;GO:0044822;GO:0044838;GO:2001032	; F:histone binding; ; P:regulation of gene expression; C:contractile fiber; ; C:nucleus; P:transcription from RNA polymerase II promoter	black
DN251906_c1_g3_i1	NA	NA	NA	black
DN251910_c0_g1_i1	14-3-3-like protein	EC:3.1.1.4;GO:0000077;GO:0004623;GO:0005524;GO:0005635;GO:0005794;GO:0005829;GO:0005886;GO:0006355;GO:0006588;GO:0008426;GO:0009395;GO:0009506;GO:0009570;GO:0010114;GO:0010218;GO:0019904;GO:0019904;GO:0042313;GO:0045309;GO:0048366;GO:0071901;GO:0080167	F:protein domain specific binding	black
DN251930_c0_g1_i5	--NA--	GO:0005507;GO:0005730;GO:0005747;GO:0005773;GO:0009853	C:nucleolus; C:vacuole; F:copper ion binding; P:photorespiration; C:mitochondrial respiratory chain complex I	black
DN251933_c0_g1_i1	NA	NA	NA	black
DN251951_c0_g4_i1	--NA--	EC:2.7.11.0;GO:0000272;GO:0001101;GO:0004674;GO:0005515;GO:0005524;GO:0005886;GO:0006468;GO:0006950;GO:0006955;GO:0007169;GO:0009069;GO:0009507;GO:0009793;GO:0010082;GO:0016021;GO:0030154;GO:0038023;GO:0048580;GO:0048653;GO:0051704;GO:0090558;GO:1901700	P:multi-organism process; P:embryonic development ending in seed dormancy; F:protein serine/threonine kinase activity; C:integral to membrane; P:immune response; ; P:transmembrane receptor protein tyrosine kinase signaling pathway; P:anther development; ; P:regulation of root meristem growth; P:regulation of post-embryonic development; C:plasma membrane; ; F:protein binding; P:polysaccharide cata…	black
DN251991_c2_g1_i1	NA	NA	NA	black
DN252011_c0_g5_i1	--NA--	GO:0000118;GO:0000785;GO:0003682;GO:0003700;GO:0003729;GO:0005516;GO:0005667;GO:0005773;GO:0005829;GO:0008134;GO:0009409;GO:0009506;GO:0010150;GO:0014898;GO:0016607;GO:0035061;GO:0042742;GO:0042826;GO:0043565;GO:0045449;GO:0045944;GO:0050832;GO:0050885;GO:0071275	F:histone deacetylase binding; C:interchromatin granule; C:nuclear speck; C:vacuole; P:defense response to fungus; P:defense response to bacterium; C:cytosol; F:sequence-specific DNA binding; P:leaf senescence; P:cardiac muscle hypertrophy in response to stress; P:response to cold; P:neuromuscular process controlling balance; C:plasmodesma; P:positive regulation of transcription from RNA polymera…	black
DN252015_c5_g1_i1	NA	NA	NA	black
DN252023_c1_g3_i1	--NA--	GO:0003700;GO:0005634;GO:0005667;GO:0006351;GO:0006397;GO:0009506;GO:0009910;GO:0043481;GO:0045449;GO:0048497;GO:0048510	P:negative regulation of flower development; P:regulation of timing of transition from vegetative to reproductive phase; C:plasmodesma; P:maintenance of floral organ identity; P:anthocyanin accumulation in tissues in response to UV light; P:mRNA processing; F:transcription factor activity; C:nucleus; P:transcription	black
DN252118_c3_g1_i1	--NA--	GO:0005634;GO:0005783;GO:0016021;GO:0031090	C:integral to membrane; C:organelle membrane; C:endoplasmic reticulum; C:nucleus	black
DN252124_c6_g1_i5	--NA--	GO:0000060;GO:0005640;GO:0005829;GO:0005886;GO:0006611;GO:0008320;GO:0008536;GO:0042307;GO:0044613;GO:0070062;GO:0090204;GO:1904046	; C:nuclear outer membrane; F:Ran GTPase binding; P:protein export from nucleus; C:cytosol; F:protein transmembrane transporter activity; P:protein localization to nuclear pore; P:protein import into nucleus	black
DN252129_c0_g3_i1	NA	NA	NA	black
DN252151_c0_g4_i5	csc1-like protein at4g35870	GO:0005622;GO:0006623;GO:0006623;GO:0006811;GO:0009507;GO:0016021	P:protein targeting to vacuole; C:integral to membrane; C:intracellular	black
DN252163_c1_g15_i2	NA	NA	NA	black
DN252163_c1_g19_i1	NA	NA	NA	black
DN252175_c0_g3_i4	NA	NA	NA	black
DN252195_c0_g5_i1	--NA--	EC:2.4.1.34;GO:0000148;GO:0003843;GO:0005794;GO:0005982;GO:0005985;GO:0006075;GO:0007623;GO:0008360;GO:0009506;GO:0009556;GO:0009846;GO:0009863;GO:0009870;GO:0009965;GO:0010150;GO:0010208;GO:0016021;GO:0042742;GO:0050832;GO:0052544;GO:0080092	P:regulation of cell shape; P:callose deposition in cell wall during defense response; P:defense response to fungus; P:defense response to bacterium; C:Golgi apparatus; P:pollen wall assembly; P:pollen germination; P:defense response signaling pathway	black
DN252219_c0_g1_i4	--NA--	EC:2.4.1.17;GO:0005794;GO:0006024;GO:0015020;GO:0016020;GO:0016049;GO:0030166;GO:0043436;GO:0044272;GO:0044711;GO:0044723;GO:0050896	C:membrane; P:sulfur compound biosynthetic process; P:oxoacid metabolic process; F:glucuronosyltransferase activity; C:Golgi apparatus; P:response to stimulus; P:glycosaminoglycan biosynthetic process; ; ; P:cell growth; P:proteoglycan biosynthetic process	black
DN252257_c3_g2_i2	dna-binding protein ddb_g0278111	GO:0003677;GO:0005634;GO:0005737;GO:0005829;GO:0008201;GO:0008285;GO:0010628;GO:0010698;GO:0043280;GO:0045298;GO:0048487;GO:0070062;GO:0071560;GO:0090200;GO:1903638;GO:1903645	C:cytosol; F:DNA binding	black
DN252335_c0_g5_i1	NA	NA	NA	black
DN252359_c1_g2_i1	NA	NA	NA	black
DN252366_c0_g9_i1	pyruvate decarboxylase 2	EC:4.1.1.1;GO:0000287;GO:0000287;GO:0001666;GO:0004737;GO:0005829;GO:0006094;GO:0006096;GO:0009507;GO:0016020;GO:0030976;GO:0031640;GO:0034059;GO:0042802;GO:0050832	F:magnesium ion binding; F:thiamin pyrophosphate binding; F:pyruvate decarboxylase activity; P:gluconeogenesis; P:glycolysis	black
DN252403_c0_g2_i1	--NA--	GO:0005515;GO:0005654;GO:0005737;GO:0006275;GO:0006974;GO:0009628;GO:0010035;GO:0042787;GO:0043232;GO:0044707;GO:0044767;GO:0044822;GO:0061630;GO:1901562;GO:1901700;GO:1902882	C:nucleoplasm; F:protein binding; P:regulation of DNA replication; ; P:protein ubiquitination during ubiquitin-dependent protein catabolic process; ; ; P:response to DNA damage stimulus; C:cytoplasm; P:response to abiotic stimulus; P:response to inorganic substance; ; C:intracellular non-membrane-bounded organelle; ; ;	black
DN252404_c2_g1_i3	NA	NA	NA	black
DN252420_c1_g11_i1	NA	NA	NA	black
DN252439_c0_g3_i8	NA	NA	NA	black
DN252477_c0_g11_i3	--NA--	GO:0000294;GO:0000784;GO:0000785;GO:0000932;GO:0003678;GO:0003682;GO:0003729;GO:0004004;GO:0005515;GO:0005524;GO:0005654;GO:0005657;GO:0005739;GO:0005829;GO:0005844;GO:0006281;GO:0006310;GO:0006406;GO:0006449;GO:0006452;GO:0008270;GO:0008298;GO:0009856;GO:0016567;GO:0030466;GO:0032201;GO:0035145;GO:0042162;GO:0043024;GO:0044530;GO:0048856;GO:0061014;GO:0061158;GO:0070478;GO:0071044;GO:0071222;GO:…	P:mRNA export from nucleus; F:ribosomal small subunit binding; P:histone mRNA catabolic process; P:intracellular mRNA localization; F:telomeric DNA binding; P:DNA repair; C:cytoplasmic mRNA processing body; P:regulation of translational termination; F:DNA helicase activity; P:pollination; P:protein ubiquitination; C:cytosol; F:ATP-dependent RNA helicase activity; P:telomere maintenance via semi-c…	black
DN252481_c1_g4_i1	calmodulin 1	GO:0005509;GO:0005515;GO:0005634;GO:0005774;GO:0005829;GO:0005874;GO:0005886;GO:0009846;GO:0030163	P:pollen germination; F:protein binding; P:protein catabolic process; F:calcium ion binding; C:cytosol; C:microtubule	black
DN252487_c7_g16_i5	--NA--	GO:0003735;GO:0005515;GO:0005730;GO:0005773;GO:0006412;GO:0022625;GO:0042254;GO:0042787	P:translation; C:nucleolus; F:structural constituent of ribosome; P:protein ubiquitination during ubiquitin-dependent protein catabolic process; F:protein binding; C:vacuole; C:cytosolic large ribosomal subunit; P:ribosome biogenesis	black
DN252488_c0_g1_i7	--NA--	GO:0005488;GO:0005634;GO:0005768;GO:0006970;GO:0009409;GO:0009644;GO:0016043;GO:0034593;GO:0044425;GO:0044446;GO:0044707;GO:0046488;GO:0048015;GO:0048489;GO:0048856;GO:0048869;GO:0098588;GO:0098805	C:intracellular organelle part; P:synaptic vesicle transport; P:cellular component organization; ; P:response to high light intensity; P:response to osmotic stress; F:phosphatidylinositol bisphosphate phosphatase activity; P:cellular developmental process; ; P:phosphoinositide-mediated signaling; P:phosphatidylinositol metabolic process; ; C:membrane part; P:response to cold; C:nucleus; F:binding…	black
DN252490_c0_g1_i1	--NA--	GO:0005634	C:nucleus	black
DN252495_c0_g1_i1	--NA--	GO:0001054;GO:0002376;GO:0003677;GO:0005515;GO:0005654;GO:0005736;GO:0005829;GO:0006360;GO:0009303;GO:0009506;GO:0044699;GO:0048518;GO:0071840	C:nucleoplasm; F:protein binding; ; P:positive regulation of biological process; C:cytosol; P:rRNA transcription; ; F:DNA binding; P:immune system process; C:plasmodesma; C:DNA-directed RNA polymerase I complex; ; P:transcription from RNA polymerase I promoter	black
DN252509_c0_g3_i3	--NA--	GO:0000837;GO:0000839;GO:0001501;GO:0004843;GO:0005102;GO:0005654;GO:0005829;GO:0007165;GO:0009792;GO:0016579;GO:0030970;GO:0032403;GO:0032436;GO:0034098;GO:0036435;GO:0036501;GO:0051117;GO:0051974;GO:0070651;GO:0070987;GO:0071629;GO:0071712;GO:0098586;GO:1900182;GO:1990112;GO:1990116	P:skeletal system development; C:nucleoplasm; F:receptor binding; C:Doa10p ubiquitin ligase complex; P:negative regulation of telomerase activity; C:Cdc48p-Npl4p-Ufd1p AAA ATPase complex; ; ; P:ER-associated misfolded protein catabolic process; C:cytosol; ; ; P:positive regulation of proteasomal ubiquitin-dependent protein catabolic process; F:ATPase binding; C:Hrd1p ubiquitin ligase ERAD-L compl…	black
DN252511_c2_g2_i1	--NA--	EC:2.1.1.0;GO:0000785;GO:0001709;GO:0003002;GO:0005737;GO:0006357;GO:0006928;GO:0006950;GO:0007173;GO:0007476;GO:0008168;GO:0009605;GO:0030030;GO:0030111;GO:0030855;GO:0032259;GO:0033100;GO:0040011;GO:0042063;GO:0042393;GO:0043967;GO:0045893;GO:0048523;GO:0048666;GO:0048749	P:regulation of Wnt receptor signaling pathway; P:regulation of transcription from RNA polymerase II promoter; C:NuA3 histone acetyltransferase complex; P:compound eye development; P:cell fate determination; P:cellular component movement; P:response to external stimulus; P:histone H4 acetylation; C:cytoplasm; P:neuron development; F:histone binding; P:epidermal growth factor receptor signaling pa…	black
DN252511_c2_g4_i1	--NA--	EC:2.1.1.0;GO:0000122;GO:0000792;GO:0003682;GO:0005576;GO:0005737;GO:0007379;GO:0007400;GO:0007403;GO:0007411;GO:0007422;GO:0008168;GO:0008347;GO:0008586;GO:0030177;GO:0030381;GO:0030431;GO:0032259;GO:0033100;GO:0034587;GO:0035222;GO:0035321;GO:0042051;GO:0042059;GO:0042393;GO:0043967;GO:0045944;GO:0048106;GO:0050832	C:NuA3 histone acetyltransferase complex; P:axon guidance; P:chorion-containing eggshell pattern formation; P:positive regulation of Wnt receptor signaling pathway; P:defense response to fungus; P:piRNA metabolic process; C:heterochromatin; P:glial cell migration; P:glial cell fate determination; P:establishment of body bristle planar orientation; P:maintenance of imaginal disc-derived wing hair …	black
DN252533_c2_g10_i1	probable aquaporin tip-type rb7-18c	GO:0000326;GO:0005887;GO:0006833;GO:0009705;GO:0009740;GO:0009941;GO:0009992;GO:0015200;GO:0015204;GO:0015250;GO:0015254;GO:0015793;GO:0015840;GO:0015843;GO:0016020;GO:0034220;GO:0042807;GO:0080170	C:membrane	black
DN252591_c0_g1_i6	--NA--	GO:0005794;GO:0007031;GO:0015031;GO:0034613;GO:0044699;GO:0046907;GO:0048518	P:peroxisome organization; P:positive regulation of biological process; ; P:cellular protein localization; P:intracellular transport; P:protein transport; C:Golgi apparatus	black
DN252608_c0_g3_i5	--NA--	GO:0005719;GO:0005730;GO:0005829;GO:0006260;GO:0006281;GO:0010228;GO:0031491;GO:0032968;GO:0034724;GO:0035101;GO:0042393;GO:0044822	F:histone binding; F:nucleosome binding; P:DNA replication-independent nucleosome organization; P:positive regulation of RNA elongation from RNA polymerase II promoter; ; C:nuclear euchromatin; C:nucleolus; C:cytosol; P:vegetative to reproductive phase transition of meristem; C:FACT complex; P:DNA replication; P:DNA repair	black
DN252639_c0_g1_i3	NA	NA	NA	black
DN252650_c15_g6_i1	--NA--	GO:0000421;GO:0005634;GO:0005770;GO:0005829;GO:0005886;GO:0030136;GO:0030276	C:late endosome; C:plasma membrane; C:autophagic vacuole membrane; F:clathrin binding; C:clathrin-coated vesicle; C:nucleus; C:cytosol	black
DN252655_c0_g7_i1	--NA--	GO:0005488;GO:0005739;GO:0005789;GO:0005829;GO:0006508;GO:0009536;GO:0031090;GO:0044707;GO:0070011	F:peptidase activity	black
DN252668_c0_g1_i1	NA	NA	NA	black
DN252668_c0_g2_i2	NA	NA	NA	black
DN252687_c0_g1_i4	--NA--	GO:0001104;GO:0003713;GO:0004872;GO:0006367;GO:0007526;GO:0016020;GO:0016592;GO:0022416;GO:0030177;GO:0030521;GO:0036011;GO:0040034;GO:0042632;GO:0045165;GO:0045498;GO:0045941;GO:0045944;GO:0046966;GO:0048190;GO:0048749;GO:0070328;GO:0070847;GO:0090213;GO:1904168	P:transcription initiation from RNA polymerase II promoter; P:wing disc dorsal/ventral pattern formation; F:thyroid hormone receptor binding; P:larval somatic muscle development; C:membrane; P:positive regulation of Wnt receptor signaling pathway; C:mediator complex; ; ; P:regulation of radial pattern formation; P:cell fate commitment; P:androgen receptor signaling pathway; P:regulation of develo…	black
DN252691_c1_g4_i1	NA	NA	NA	black
DN252697_c1_g5_i1	NA	NA	NA	black
DN252716_c2_g3_i1	NA	NA	NA	black
DN252719_c0_g1_i2	NA	NA	NA	black
DN252746_c3_g6_i4	--NA--	EC:2.7.11.0;GO:0000302;GO:0004674;GO:0005516;GO:0005773;GO:0005886;GO:0009069;GO:0009506;GO:0009737;GO:0009861;GO:0010150;GO:0043167;GO:0045088;GO:0046777	P:jasmonic acid and ethylene-dependent systemic resistance; C:vacuole; P:response to reactive oxygen species; F:ion binding; P:protein amino acid autophosphorylation; P:regulation of innate immune response; F:protein serine/threonine kinase activity; P:leaf senescence; C:plasmodesma; P:response to abscisic acid stimulus; C:plasma membrane; F:calmodulin binding; P:serine family amino acid metaboli…	black
DN252773_c1_g1_i1	NA	NA	NA	black
DN252773_c2_g10_i1	--NA--	EC:1.11.1.9;EC:2.5.1.18;GO:0004364;GO:0004602;GO:0005507;GO:0005773;GO:0005829;GO:0005886;GO:0006749;GO:0006803;GO:0006804;GO:0006979;GO:0009407;GO:0009506;GO:0009570;GO:0009579;GO:0010043;GO:0042742;GO:0043295;GO:0046686;GO:0048046;GO:0050832	P:response to oxidative stress; C:cytosol; F:copper ion binding; P:defense response to bacterium; F:glutathione peroxidase activity; C:plasmodesma; F:glutathione transferase activity; P:glutathione metabolic process; C:thylakoid; C:chloroplast stroma; F:glutathione binding; P:response to zinc ion; C:vacuole; P:response to cadmium ion; P:toxin catabolic process; P:defense response to fungus; C:pla…	black
DN252776_c2_g6_i1	--NA--	GO:0000122;GO:0003677;GO:0005667;GO:0007420;GO:0008134;GO:0009966;GO:0010033;GO:0016043;GO:0030097;GO:0030154;GO:0032268;GO:0035257;GO:0043232;GO:0043412;GO:0044451;GO:0044710;GO:0044765;GO:0048522;GO:0048585;GO:0065008;GO:0070887	P:hemopoiesis; ; P:regulation of signal transduction; P:brain development; C:intracellular non-membrane-bounded organelle; F:nuclear hormone receptor binding; P:cellular component organization; F:transcription factor binding; P:response to organic substance; P:negative regulation of response to stimulus; P:regulation of cellular protein metabolic process; P:negative regulation of transcription fr…	black
DN252817_c0_g4_i1	glycosyl hydrolase family 31 protein	EC:3.2.1.0;EC:3.2.1.10;EC:3.2.1.20;EC:3.2.1.21;EC:3.2.1.37;EC:3.2.1.55;GO:0000023;GO:0002086;GO:0004553;GO:0004558;GO:0004574;GO:0005765;GO:0005773;GO:0005829;GO:0005975;GO:0005980;GO:0005982;GO:0005985;GO:0006012;GO:0007040;GO:0008422;GO:0009044;GO:0009117;GO:0009505;GO:0009506;GO:0009507;GO:0010411;GO:0017177;GO:0030246;GO:0032450;GO:0043181;GO:0045493;GO:0046556;GO:0046686;GO:0048046;GO:006004…	F:hydrolase activity	black
DN252822_c2_g12_i1	--NA--	EC:2.4.1.152;GO:0000139;GO:0001575;GO:0005768;GO:0005802;GO:0006487;GO:0009247;GO:0017083;GO:0036065	C:Golgi membrane; F:4-galactosyl-N-acetylglucosaminide 3-alpha-L-fucosyltransferase activity; C:endosome; C:trans-Golgi network; ; P:protein amino acid N-linked glycosylation; P:globoside metabolic process; P:glycolipid biosynthetic process	black
DN252878_c1_g2_i4	NA	NA	NA	black
DN252878_c2_g1_i1	--NA--	GO:0000350;GO:0000386;GO:0000390;GO:0004004;GO:0005524;GO:0005654;GO:0005737;GO:0006369;GO:0006406;GO:0007281;GO:0009793;GO:0009817;GO:0010051;GO:0010172;GO:0016020;GO:0016246;GO:0031053;GO:0031124;GO:0031334;GO:0033120;GO:0040022;GO:0042802;GO:0044822;GO:0048767;GO:0071007;GO:0071021	P:root hair elongation; C:U2-type post-spliceosomal complex; P:embryonic body morphogenesis; P:embryonic development ending in seed dormancy; P:mRNA export from nucleus; P:xylem and phloem pattern formation; P:positive regulation of RNA splicing; P:RNA interference; F:ATP-dependent RNA helicase activity; C:nucleoplasm; P:termination of RNA polymerase II transcription; C:cytoplasm; ; C:U2-type cat…	black
DN252901_c0_g10_i1	NA	NA	NA	black
DN252911_c1_g5_i1	NA	NA	NA	black
DN252920_c0_g3_i1	--NA--	GO:0003677;GO:0003700;GO:0005515;GO:0005635;GO:0005667;GO:0005773;GO:0006886;GO:0006996;GO:0008270;GO:0009653;GO:0010044;GO:0010051;GO:0010447;GO:0030154;GO:0031090;GO:0043620;GO:0045449;GO:0045893;GO:0048316;GO:0048366;GO:0048509;GO:0048589;GO:0051301;GO:2000026	C:organelle membrane; ; P:xylem and phloem pattern formation; P:cell division; P:organelle organization; P:seed development; P:regulation of meristem development; P:anatomical structure morphogenesis; P:response to aluminum ion; P:response to acidity; P:intracellular protein transport; F:transcription factor activity; F:zinc ion binding; F:protein binding; P:leaf development; C:nuclear envelope; …	black
DN252933_c1_g10_i1	--NA--	EC:2.7.11.0;EC:2.7.6.5;EC:3.1.7.2;GO:0004674;GO:0005215;GO:0005515;GO:0005618;GO:0005829;GO:0005886;GO:0006144;GO:0006810;GO:0008728;GO:0008893;GO:0009069;GO:0009405;GO:0009507;GO:0009611;GO:0009737;GO:0010150;GO:0015949;GO:0015968;GO:0015970;GO:0015979;GO:0016310;GO:0030145;GO:0036094;GO:0048767	P:guanosine tetraphosphate biosynthetic process; F:manganese ion binding; P:response to wounding; F:protein binding; P:photosynthesis; C:chloroplast; C:cell wall; P:root hair elongation; C:cytosol; F:GTP diphosphokinase activity; F:protein serine/threonine kinase activity; ; P:nucleobase	black
DN252942_c3_g10_i1	NA	NA	NA	black
DN253048_c0_g1_i1	NA	NA	NA	black
DN253063_c1_g7_i1	--NA--	EC:2.7.11.0;GO:0004674;GO:0005496;GO:0005524;GO:0005634;GO:0005768;GO:0005886;GO:0007166;GO:0009069;GO:0009506;GO:0009507;GO:0009729;GO:0009742;GO:0009826;GO:0009911;GO:0010082;GO:0010224;GO:0010268;GO:0010584;GO:0016310;GO:0033612;GO:0042803;GO:0043234;GO:0046982;GO:0048366;GO:0048657;GO:0060548;GO:1900140;GO:1900150;GO:1900425	P:cell surface receptor linked signaling pathway; P:pollen exine formation; P:negative regulation of cell death; P:brassinosteroid homeostasis; P:positive regulation of flower development; ; ; P:detection of brassinosteroid stimulus; P:regulation of root meristem growth; P:phosphorylation; C:chloroplast; F:protein heterodimerization activity; P:unidimensional cell growth; F:protein serine/threoni…	black
DN253065_c1_g3_i1	NA	NA	NA	black
DN253077_c0_g3_i2	--NA--	EC:3.5.2.9;GO:0005524;GO:0005829;GO:0006750;GO:0006751;GO:0009506;GO:0017168	C:cytosol; P:glutathione biosynthetic process; C:plasmodesma; F:5-oxoprolinase (ATP-hydrolyzing activity; F:ATP binding; P:glutathione catabolic process	black
DN253095_c7_g1_i3	--NA--	EC:2.3.1.48;GO:0000812;GO:0003677;GO:0004402;GO:0005730;GO:0005737;GO:0006974;GO:0009967;GO:0022402;GO:0032777;GO:0033100;GO:0035064;GO:0042967;GO:0043065;GO:0043967;GO:0043968;GO:0044702;GO:0044877;GO:0045893;GO:0045926;GO:0046872;GO:0048523;GO:0072331;GO:2001233	P:positive regulation of apoptosis; ; C:NuA3 histone acetyltransferase complex; ; P:response to DNA damage stimulus; F:metal ion binding; P:cell cycle process; C:Swr1 complex; P:positive regulation of signal transduction; ; P:histone H2A acetylation; P:histone H4 acetylation; C:cytoplasm; F:DNA binding; F:methylated histone residue binding; P:negative regulation of cellular process; ; P:positive …	black
DN253108_c3_g8_i1	homogentisate -dioxygenase	EC:1.13.11.5;GO:0004411;GO:0005506;GO:0005829;GO:0006559;GO:0006572;GO:0006572;GO:0042207;GO:0046872;GO:0055114;GO:1902000	F:metal ion binding; P:tyrosine catabolic process; F:homogentisate 1	black
DN253138_c2_g3_i2	--NA--	GO:0044424	C:intracellular part	black
DN253143_c0_g9_i1	NA	NA	NA	black
DN253161_c1_g4_i2	--NA--	GO:0003700;GO:0003712;GO:0005515;GO:0005634;GO:0005667;GO:0007623;GO:0008270;GO:0009651;GO:0009909;GO:0010100;GO:0010161;GO:0010200;GO:0010218;GO:0010229;GO:0043565;GO:0045449;GO:0045892;GO:0048576;GO:0048579;GO:0080167;GO:0090351;GO:1900458;GO:1902448;GO:2000306	P:response to far red light; F:protein binding; F:zinc ion binding; F:transcription cofactor activity; P:response to chitin; P:response to salt stress; ; ; P:negative regulation of long-day photoperiodism	black
DN253162_c3_g2_i8	--NA--	EC:2.7.7.19;GO:0000287;GO:0000398;GO:0003723;GO:0004652;GO:0005515;GO:0005524;GO:0005739;GO:0005783;GO:0005847;GO:0005886;GO:0006369;GO:0006378;GO:0006865;GO:0008285;GO:0015171;GO:0016021;GO:0030145;GO:0031440;GO:0044011;GO:0045824;GO:0048366;GO:0048451;GO:0055085;GO:0071050	P:amino acid transport; F:manganese ion binding; P:regulation of mRNA 3'-end processing; P:single-species biofilm formation on inanimate substrate; P:negative regulation of innate immune response; F:protein binding; C:mRNA cleavage and polyadenylation specificity factor complex; P:negative regulation of cell proliferation; P:snoRNA polyadenylation; P:petal formation; P:termination of RNA polymera…	black
DN253165_c1_g9_i2	NA	NA	NA	black
DN253174_c1_g2_i2	--NA--	GO:0003743;GO:0005515;GO:0005840;GO:0005852;GO:0006446;GO:0043581;GO:0044822;GO:0070993	F:translation initiation factor activity; C:translation preinitiation complex; C:eukaryotic translation initiation factor 3 complex; ; F:protein binding; P:mycelium development; C:ribosome; P:regulation of translational initiation	black
DN253186_c1_g2_i1	NA	NA	NA	black
DN253197_c0_g7_i7	#NAME?	EC:2.7.1.28;EC:2.7.1.29;EC:4.6.1.15;GO:0004371;GO:0005515;GO:0005524;GO:0005634;GO:0005737;GO:0006001;GO:0006013;GO:0006071;GO:0006071;GO:0006091;GO:0006139;GO:0016310;GO:0019682;GO:0034012;GO:0039534;GO:0044248;GO:0046486;GO:0046835;GO:0050354;GO:0070062;GO:0070887	P:glycerol metabolic process; F:glycerone kinase activity; P:phosphorylation; F:ATP binding; P:glycerolipid metabolic process	black
DN253228_c1_g2_i1	--NA--	EC:3.4.16.0;GO:0004185;GO:0005515;GO:0005794;GO:0005829;GO:0005886;GO:0006508;GO:0007275;GO:0007597;GO:0008239;GO:0031410;GO:0043535;GO:0070062	P:multicellular organismal development; F:protein binding; F:dipeptidyl-peptidase activity; P:regulation of blood vessel endothelial cell migration; C:Golgi apparatus; C:cytosol; P:blood coagulation	black
DN253228_c1_g6_i1	NA	NA	NA	black
DN253228_c1_g8_i7	--NA--	EC:3.4.16.0;GO:0004185;GO:0005515;GO:0005794;GO:0005829;GO:0005886;GO:0006508;GO:0007275;GO:0007597;GO:0008239;GO:0043535;GO:0070062	P:multicellular organismal development; F:protein binding; F:dipeptidyl-peptidase activity; P:regulation of blood vessel endothelial cell migration; C:Golgi apparatus; C:cytosol; P:blood coagulation	black
DN253240_c4_g25_i4	probable mannitol dehydrogenase	EC:1.1.1.183;EC:1.1.1.195;EC:1.1.1.255;EC:1.1.1.91;EC:6.3.2.2;GO:0000166;GO:0002213;GO:0004357;GO:0005524;GO:0006750;GO:0008270;GO:0009408;GO:0009570;GO:0009700;GO:0009753;GO:0009805;GO:0009809;GO:0009811;GO:0009816;GO:0009908;GO:0010193;GO:0016491;GO:0017109;GO:0019761;GO:0045551;GO:0046029;GO:0046686;GO:0047681;GO:0047924;GO:0050832;GO:0052544;GO:0052747;GO:0055114	F:oxidoreductase activity; F:nucleotide binding; P:oxidation reduction; F:zinc ion binding	black
DN253256_c0_g1_i8	--NA--	EC:6.3.2.19;GO:0004672;GO:0004842;GO:0009860;GO:0016324;GO:0016567;GO:0043231;GO:0090404	C:intracellular membrane-bounded organelle; ; F:protein kinase activity; F:ubiquitin-protein ligase activity; P:protein ubiquitination; P:pollen tube growth; C:apical plasma membrane	black
DN253268_c0_g12_i1	NA	NA	NA	black
DN253286_c0_g7_i1	--NA--	GO:0005515;GO:0044464	F:protein binding; C:cell part	black
DN253305_c0_g1_i4	--NA--	GO:0005215;GO:0005515;GO:0005643;GO:0005694;GO:0005730;GO:0005829;GO:0006606;GO:0006997;GO:0007094;GO:0009059;GO:0009506;GO:0009507;GO:0009605;GO:0009628;GO:0009653;GO:0009910;GO:0010468;GO:0015630;GO:0016020;GO:0016310;GO:0016973;GO:0022607;GO:0033157;GO:0033234;GO:0033554;GO:0040008;GO:0042221;GO:0043933;GO:0044271;GO:0044430;GO:0044877;GO:0046822;GO:0048443;GO:0048468;GO:0048522;GO:0048589;GO:…	P:anatomical structure morphogenesis; P:regulation of growth; P:negative regulation of flower development; P:response to chemical stimulus; P:response to abiotic stimulus; P:stamen development; ; P:positive regulation of cellular process; P:poly(A+ mRNA export from nucleus; C:membrane; P:regulation of gene expression; C:microtubule cytoskeleton; P:cellular component assembly; P:developmental grow…	black
DN253351_c2_g4_i5	--NA--	GO:0000139;GO:0005198;GO:0005215;GO:0005515;GO:0005615;GO:0005739;GO:0005789;GO:0005829;GO:0006886;GO:0006888;GO:0006890;GO:0006891;GO:0030126;GO:0030133;GO:0030157;GO:0070062;GO:0080008	P:pancreatic juice secretion; C:COPI vesicle coat; C:cytosol; C:mitochondrion; C:Golgi membrane; C:transport vesicle; P:retrograde vesicle-mediated transport	black
DN253351_c2_g5_i1	--NA--	GO:0000139;GO:0005198;GO:0005215;GO:0005515;GO:0005615;GO:0005739;GO:0005789;GO:0005829;GO:0006886;GO:0006888;GO:0006890;GO:0006891;GO:0030126;GO:0030133;GO:0030157;GO:0070062;GO:0080008	P:pancreatic juice secretion; C:COPI vesicle coat; C:cytosol; C:mitochondrion; C:Golgi membrane; C:transport vesicle; P:retrograde vesicle-mediated transport	black
DN253365_c0_g5_i3	NA	NA	NA	black
DN253386_c9_g5_i1	ribosomal protein l14	GO:0003735;GO:0003735;GO:0005762;GO:0006412;GO:0006412;GO:0009507;GO:0015934;GO:0019843;GO:0022625;GO:0042254;GO:0070180	F:structural constituent of ribosome; C:large ribosomal subunit; C:chloroplast; P:translation; F:rRNA binding; P:ribosome biogenesis	black
DN253389_c1_g2_i1	--NA--	GO:0005773;GO:0043130;GO:0051258	C:vacuole; F:ubiquitin binding; P:protein polymerization	black
DN253401_c0_g1_i1	rna polymerase ii second largest partial	EC:2.7.7.6;GO:0000398;GO:0000784;GO:0001055;GO:0001172;GO:0003677;GO:0003682;GO:0003899;GO:0003899;GO:0005515;GO:0005665;GO:0005666;GO:0005730;GO:0005829;GO:0006144;GO:0006206;GO:0006283;GO:0006351;GO:0006367;GO:0006368;GO:0006370;GO:0008543;GO:0009506;GO:0016020;GO:0031048;GO:0031618;GO:0032549;GO:0032728;GO:0035019;GO:0042795;GO:0044822;GO:0045089;GO:0046872;GO:0050434	F:DNA-directed RNA polymerase activity; F:DNA binding; P:transcription	black
DN253429_c8_g5_i2	--NA--	GO:0002376;GO:0005515;GO:0005634;GO:0005815;GO:0005929;GO:0016043;GO:0016740;GO:0030154;GO:0032446;GO:0033036;GO:0033554;GO:0044444;GO:0046907;GO:0048731;GO:0050789;GO:0071702	P:regulation of biological process; P:cellular component organization; P:intracellular transport; P:protein modification by small protein conjugation; P:organic substance transport; F:protein binding; P:immune system process; P:cell differentiation; C:microtubule organizing center; C:cilium; P:cellular response to stress; P:macromolecule localization; C:cytoplasmic part; C:nucleus; P:system devel…	black
DN253435_c4_g3_i1	NA	NA	NA	black
DN253441_c0_g4_i2	--NA--	EC:2.7.10.0;GO:0000166;GO:0004675;GO:0004713;GO:0005737;GO:0005886;GO:0006468;GO:0006979;GO:0007178;GO:0009069;GO:0009506;GO:0009860;GO:0019901;GO:0043231;GO:0045087;GO:0048768;GO:1900459	; F:nucleotide binding; C:intracellular membrane-bounded organelle; F:protein kinase binding; F:transmembrane receptor protein serine/threonine kinase activity; F:protein tyrosine kinase activity; C:cytoplasm; P:protein amino acid phosphorylation; P:root hair cell tip growth; C:plasmodesma; C:plasma membrane; P:innate immune response; P:response to oxidative stress; P:pollen tube growth; P:transm…	black
DN253457_c1_g3_i1	--NA--	GO:0000151;GO:0000502;GO:0002223;GO:0005524;GO:0005654;GO:0005829;GO:0005886;GO:0006513;GO:0009960;GO:0016579;GO:0016874;GO:0016925;GO:0030674;GO:0031435;GO:0031625;GO:0034605;GO:0035519;GO:0035666;GO:0038095;GO:0039020;GO:0043130;GO:0043162;GO:0044314;GO:0050852;GO:0051865;GO:0061418;GO:0061631;GO:0070062;GO:0070534;GO:0070936;GO:0070979;GO:0071629;GO:0085020	P:endosperm development; P:protein autoubiquitination; C:nucleoplasm; P:protein K11-linked ubiquitination; P:stimulatory C-type lectin receptor signaling pathway; P:protein K48-linked ubiquitination; P:protein K63-linked ubiquitination; ; P:protein deubiquitination; ; P:protein monoubiquitination; ; F:ligase activity; ; F:ubiquitin binding; ; F:protein binding	black
DN253474_c3_g2_i1	NA	NA	NA	black
DN253497_c0_g4_i1	--NA--	GO:0008270;GO:0009507;GO:0031425;GO:1900865	P:chloroplast RNA processing; ; C:chloroplast; F:zinc ion binding	black
DN253508_c2_g3_i3	--NA--	GO:0000145;GO:0000919;GO:0005515;GO:0005634;GO:0005829;GO:0005856;GO:0005886;GO:0006904;GO:0009504;GO:0009506;GO:0009507;GO:0010102;GO:0042814;GO:0048354;GO:0070062;GO:0090404;GO:1901703	F:protein binding; P:vesicle docking during exocytosis; P:mucilage biosynthetic process during seed coat development; C:chloroplast; ; C:cytosol; C:exocyst; C:cytoskeleton; ; C:plasmodesma; C:extracellular vesicular exosome; P:cell plate assembly; C:cell plate; C:plasma membrane; P:lateral root morphogenesis; P:monopolar cell growth; C:nucleus	black
DN253537_c2_g2_i1	NA	NA	NA	black
DN253551_c2_g5_i1	plasma membrane atpase 4	EC:3.6.3.6;GO:0005515;GO:0005524;GO:0005737;GO:0005887;GO:0006119;GO:0006754;GO:0008553;GO:0008553;GO:0016021;GO:0043231;GO:0046872;GO:0051453;GO:1902600	F:hydrogen-exporting ATPase activity	black
DN253552_c1_g1_i1	--NA--	GO:0003677;GO:0003735;GO:0005347;GO:0005743;GO:0005778;GO:0005840;GO:0006355;GO:0006366;GO:0006412;GO:0006635;GO:0006839;GO:0015217;GO:0015297;GO:0015866;GO:0015867;GO:0016021;GO:0033036;GO:0042254;GO:0048522;GO:0050896;GO:0051184;GO:0055085;GO:0080024;GO:0090351	P:indolebutyric acid metabolic process; F:cofactor transporter activity; F:structural constituent of ribosome; F:ADP transmembrane transporter activity; C:integral to membrane; F:antiporter activity; ; C:peroxisomal membrane; P:ATP transport; F:DNA binding; P:ADP transport; P:positive regulation of cellular process; P:transcription from RNA polymerase II promoter; P:mitochondrial transport; P:res…	black
DN253552_c2_g14_i2	NA	NA	NA	black
DN253563_c3_g1_i1	--NA--	GO:0001525;GO:0001649;GO:0005507;GO:0005524;GO:0005730;GO:0005747;GO:0005754;GO:0005794;GO:0005829;GO:0006119;GO:0006629;GO:0006933;GO:0007165;GO:0008266;GO:0009941;GO:0009986;GO:0015991;GO:0031012;GO:0042288;GO:0042612;GO:0042645;GO:0042717;GO:0042777;GO:0043209;GO:0046686;GO:0046933;GO:0046961;GO:0051453;GO:0070062	C:cell surface; P:ATP hydrolysis coupled proton transport; F:copper ion binding; P:plasma membrane ATP synthesis coupled proton transport; C:cytosol; F:poly(U RNA binding; P:lipid metabolic process; C:chloroplast envelope; F:proton-transporting ATPase activity	black
DN253580_c1_g2_i2	--NA--	GO:0000390;GO:0000462;GO:0000463;GO:0000466;GO:0003677;GO:0003725;GO:0003729;GO:0004004;GO:0005515;GO:0005524;GO:0005689;GO:0005730;GO:0005739;GO:0005829;GO:0007275;GO:0009941;GO:0016020;GO:0016282;GO:0030686;GO:0043024;GO:0044702;GO:0046872;GO:0071008;GO:0071013;GO:2000623	P:multicellular organismal development; F:ribosomal small subunit binding; P:maturation of 5.8S rRNA from tricistronic rRNA transcript (SSU-rRNA	black
DN253580_c2_g4_i1	--NA--	GO:0097159;GO:1901363	;	black
DN253602_c2_g14_i1	--NA--	GO:0016491;GO:0043170;GO:0044699	; P:macromolecule metabolic process; F:oxidoreductase activity	black
DN253602_c2_g21_i2	NA	NA	NA	black
DN253602_c2_g27_i1	NA	NA	NA	black
DN253614_c4_g2_i1	--NA--	EC:2.7.11.0;EC:2.7.1.137;GO:0000086;GO:0001030;GO:0001031;GO:0001032;GO:0001156;GO:0001742;GO:0001752;GO:0001933;GO:0001938;GO:0003007;GO:0003179;GO:0004674;GO:0005006;GO:0005524;GO:0005739;GO:0005765;GO:0005783;GO:0005794;GO:0005829;GO:0005844;GO:0005886;GO:0005942;GO:0005979;GO:0006207;GO:0006281;GO:0007050;GO:0007173;GO:0007280;GO:0007298;GO:0007309;GO:0007362;GO:0007367;GO:0007369;GO:0007390;…	P:positive regulation of multicellular organism growth; P:brain development; P:visual learning; P:negative regulation of macroautophagy; P:establishment or maintenance of apical/basal cell polarity; P:positive regulation of smooth muscle cell proliferation; ; P:cardiac muscle contraction; P:phosphoinositide-mediated signaling; P:regulation of GTPase activity; P:segment polarity determination; P:p…	black
DN253640_c6_g1_i2	--NA--	GO:0006355;GO:0006970;GO:0009631;GO:0010104;GO:0016592;GO:0032922;GO:0048364;GO:0048586;GO:1901672;GO:1902066;GO:2000022;GO:2001009	P:root development; P:cold acclimation; P:circadian regulation of gene expression; ; P:regulation of ethylene mediated signaling pathway; C:mediator complex; P:regulation of long-day photoperiodism	black
DN253644_c0_g11_i1	NA	NA	NA	black
DN253667_c3_g6_i5	--NA--	GO:0003824	F:catalytic activity	black
DN253673_c6_g12_i1	--NA--	GO:0003723;GO:0004519;GO:0005515;GO:0005524;GO:0005634;GO:0005739;GO:0009451;GO:0009507;GO:0009737;GO:0009751;GO:0009793;GO:0010467;GO:0051301	P:RNA modification; F:RNA binding; P:response to salicylic acid stimulus; F:endonuclease activity; C:mitochondrion; P:cell division; F:ATP binding; F:protein binding; P:gene expression; C:chloroplast; P:response to abscisic acid stimulus; C:nucleus; P:embryonic development ending in seed dormancy	black
DN253679_c2_g8_i1	NA	NA	NA	black
DN253702_c3_g2_i1	--NA--	GO:0009507	C:chloroplast	black
DN253715_c9_g18_i1	NA	NA	NA	black
DN253720_c15_g11_i1	--NA--	EC:6.3.5.7;GO:0005524;GO:0005739;GO:0005886;GO:0006424;GO:0006536;GO:0009570;GO:0030956;GO:0032543;GO:0040007;GO:0050567;GO:0070681	P:glutamyl-tRNA aminoacylation; C:mitochondrion; P:growth; P:glutaminyl-tRNAGln biosynthesis via transamidation; P:mitochondrial translation; F:glutaminyl-tRNA synthase (glutamine-hydrolyzing activity; F:ATP binding; C:chloroplast stroma; C:glutamyl-tRNA(Gln amidotransferase complex; C:plasma membrane; P:glutamate metabolic process	black
DN253725_c0_g1_i1	--NA--	GO:0005515;GO:0005730;GO:0005737;GO:0006464;GO:0007275;GO:0009826;GO:0009926;GO:0016020;GO:0016274;GO:0046872;GO:0048468;GO:0050896;GO:0051704	P:multicellular organismal development; F:protein binding; C:membrane; P:cell development; C:cytoplasm; C:nucleolus; P:response to stimulus; P:unidimensional cell growth; F:metal ion binding; P:auxin polar transport; P:protein modification process; P:multi-organism process; F:protein-arginine N-methyltransferase activity	black
DN253734_c9_g2_i10	NA	NA	NA	black
DN253735_c23_g2_i1	NA	NA	NA	black
DN253755_c10_g2_i1	NA	NA	NA	black
DN253755_c10_g6_i1	NA	NA	NA	black
DN253755_c7_g8_i1	NA	NA	NA	black
DN258107_c0_g1_i1	exocyst complex component exo70a1-like	GO:0000145;GO:0000145;GO:0000919;GO:0005515;GO:0005618;GO:0005634;GO:0005829;GO:0005856;GO:0005886;GO:0006887;GO:0006904;GO:0009504;GO:0009506;GO:0009507;GO:0009524;GO:0010102;GO:0042814;GO:0048354;GO:0070062;GO:0090404;GO:1901703	C:exocyst; P:exocytosis	black
DN332120_c0_g1_i1	--NA--	GO:0005509;GO:0005515;GO:0005634;GO:0005829;GO:0005886;GO:0009409;GO:0070062	P:response to cold; C:plasma membrane; F:protein binding; F:calcium ion binding; C:nucleus; C:cytosol; C:extracellular vesicular exosome	black
DN358511_c0_g1_i1	--NA--	EC:1.2.1.3;EC:1.2.1.50;GO:0003700;GO:0004029;GO:0005515;GO:0005634;GO:0005667;GO:0005886;GO:0006094;GO:0006096;GO:0006525;GO:0006547;GO:0006550;GO:0006552;GO:0006554;GO:0006560;GO:0006568;GO:0006574;GO:0006631;GO:0006699;GO:0009507;GO:0009585;GO:0009611;GO:0009651;GO:0010018;GO:0010345;GO:0019260;GO:0019482;GO:0019852;GO:0042753;GO:0045449;GO:0045893;GO:0046251;GO:0046486;GO:0050062;GO:0080019	F:fatty-acyl-CoA reductase (alcohol-forming activity; P:positive regulation of transcription	black
DN390421_c0_g1_i1	NA	NA	NA	black
DN447546_c0_g1_i1	NA	NA	NA	black
DN451545_c0_g2_i1	NA	NA	NA	black
DN53168_c0_g2_i1	NA	NA	NA	black
DN81677_c0_g2_i1	NA	NA	NA	black
DN83045_c0_g1_i1	NA	NA	NA	black
DN105993_c0_g2_i1	NA	NA	NA	blue
DN107791_c0_g1_i1	trans-aconitate 2-methyltransferase	EC:2.1.1.144;GO:0005829;GO:0030798;GO:0030798;GO:0032259	F:trans-aconitate 2-methyltransferase activity; P:methylation	blue
DN110812_c0_g2_i1	NA	NA	NA	blue
DN118249_c0_g1_i1	NA	NA	NA	blue
DN120087_c0_g1_i1	NA	NA	NA	blue
DN130585_c0_g1_i1	NA	NA	NA	blue
DN132118_c0_g2_i1	--NA--	GO:0005829;GO:0006457;GO:0006972;GO:0009408;GO:0009644;GO:0042542;GO:0051082	P:protein folding; P:response to high light intensity; C:cytosol; F:unfolded protein binding; P:response to hydrogen peroxide; P:hyperosmotic response; P:response to heat	blue
DN134531_c0_g2_i1	NA	NA	NA	blue
DN137476_c1_g1_i1	--NA--	GO:0050896	P:response to stimulus	blue
DN139545_c0_g1_i1	--NA--	GO:0000786;GO:0003677;GO:0005730;GO:0005774;GO:0005829;GO:0005886;GO:0006334;GO:0006352;GO:0009506;GO:0009507;GO:0009579;GO:0046982	C:cytosol; C:nucleosome; C:nucleolus; C:plasmodesma; F:DNA binding; C:vacuolar membrane; C:thylakoid; P:nucleosome assembly; F:protein heterodimerization activity; P:transcription initiation; C:chloroplast; C:plasma membrane	blue
DN139545_c0_g2_i1	--NA--	GO:0000784;GO:0000788;GO:0001503;GO:0003677;GO:0005654;GO:0005730;GO:0005774;GO:0005829;GO:0005886;GO:0006335;GO:0006336;GO:0006352;GO:0009506;GO:0009507;GO:0009579;GO:0019904;GO:0031012;GO:0042393;GO:0043234;GO:0044822;GO:0045653;GO:0046982;GO:0051290;GO:0070062	C:vacuolar membrane; C:nucleoplasm; F:histone binding; P:transcription initiation; C:nuclear chromosome	blue
DN139545_c0_g3_i1	histone h4	GO:0000786;GO:0000786;GO:0003677;GO:0005634;GO:0005730;GO:0005774;GO:0005829;GO:0005886;GO:0006334;GO:0006352;GO:0009506;GO:0009507;GO:0009579;GO:0042742;GO:0046982	C:nucleosome; F:DNA binding; P:nucleosome assembly; C:nucleus; F:protein heterodimerization activity	blue
DN143576_c0_g1_i1	--NA--	GO:0003677;GO:0005737;GO:0006313;GO:0007049;GO:0007059;GO:0009037;GO:0015074;GO:0051301	C:cytoplasm; P:chromosome segregation; P:transposition	blue
DN146526_c0_g1_i1	--NA--	GO:0005737;GO:0043231	C:cytoplasm; C:intracellular membrane-bounded organelle	blue
DN153897_c0_g1_i1	NA	NA	NA	blue
DN153897_c0_g3_i1	NA	NA	NA	blue
DN153961_c0_g1_i1	NA	NA	NA	blue
DN154280_c0_g1_i1	senescence-associated protein	GO:0005739;GO:0016021;GO:0043457	C:integral to membrane	blue
DN154588_c0_g1_i1	NA	NA	NA	blue
DN155499_c0_g1_i1	NA	NA	NA	blue
DN156019_c0_g1_i1	NA	NA	NA	blue
DN157176_c0_g1_i1	--NA--	GO:0005886;GO:0009555;GO:0009901;GO:0009909;GO:0010200;GO:0010966;GO:0016567;GO:0043231;GO:0061630;GO:0070417;GO:0080141	P:regulation of jasmonic acid biosynthetic process; C:intracellular membrane-bounded organelle; P:response to chitin; P:regulation of phosphate transport; P:protein ubiquitination; P:pollen development; P:anther dehiscence; P:cellular response to cold; P:regulation of flower development; C:plasma membrane;	blue
DN158655_c0_g1_i1	NA	NA	NA	blue
DN158655_c0_g2_i1	NA	NA	NA	blue
DN159222_c0_g1_i1	NA	NA	NA	blue
DN159580_c0_g2_i1	NA	NA	NA	blue
DN160162_c0_g1_i1	NA	NA	NA	blue
DN160298_c0_g1_i1	NA	NA	NA	blue
DN160309_c0_g2_i1	NA	NA	NA	blue
DN161642_c0_g1_i1	NA	NA	NA	blue
DN162029_c0_g3_i1	NA	NA	NA	blue
DN162259_c0_g1_i1	NA	NA	NA	blue
DN16368_c0_g1_i1	--NA--	GO:0005622	C:intracellular	blue
DN164494_c0_g1_i1	NA	NA	NA	blue
DN166937_c0_g1_i1	NA	NA	NA	blue
DN168588_c0_g1_i1	NA	NA	NA	blue
DN170388_c0_g1_i1	NA	NA	NA	blue
DN170671_c0_g1_i1	NA	NA	NA	blue
DN171172_c0_g1_i1	NA	NA	NA	blue
DN171487_c0_g1_i3	--NA--	EC:1.12.7.2;GO:0001666;GO:0005634;GO:0006355;GO:0008901;GO:0009375;GO:0016226;GO:0022008;GO:0032364;GO:0046872;GO:0051539;GO:0097361	P:response to hypoxia; ; P:iron-sulfur cluster assembly; F:metal ion binding; P:neurogenesis; P:oxygen homeostasis; P:regulation of transcription	blue
DN173707_c0_g1_i1	glyceraldehyde-3-phosphate partial	EC:1.2.1.0;EC:1.2.1.12;GO:0003677;GO:0004365;GO:0005507;GO:0005618;GO:0005730;GO:0005739;GO:0005777;GO:0005794;GO:0005829;GO:0005886;GO:0006006;GO:0006094;GO:0006096;GO:0006979;GO:0008270;GO:0009506;GO:0009507;GO:0016620;GO:0042742;GO:0046686;GO:0050661;GO:0051287;GO:0051287;GO:0055114	F:NAD or NADH binding; P:glucose metabolic process; F:oxidoreductase activity	blue
DN175095_c0_g1_i1	plastocyanin b b	GO:0005507;GO:0005507;GO:0006118;GO:0009055;GO:0009535;GO:0055114	F:copper ion binding; F:electron carrier activity; C:chloroplast thylakoid membrane; P:oxidation reduction; P:electron transport	blue
DN175624_c0_g1_i1	--NA--	GO:0003700;GO:0005634;GO:0005667;GO:0006971;GO:0009267;GO:0009744;GO:0009845;GO:0043565;GO:0044212;GO:0045449;GO:0045893;GO:0046982;GO:0080149;GO:2000693	P:positive regulation of transcription	blue
DN175934_c0_g1_i1	NA	NA	NA	blue
DN175934_c0_g2_i1	NA	NA	NA	blue
DN17602_c0_g1_i1	glyceraldehyde-3-phosphate dehydrogenase	EC:1.2.1.12;GO:0004365;GO:0005634;GO:0005737;GO:0006094;GO:0006096;GO:0050661;GO:0051287;GO:0051287;GO:0055114	F:NAD or NADH binding; P:oxidation reduction; F:glyceraldehyde-3-phosphate dehydrogenase (phosphorylating activity; F:NADP or NADPH binding; C:cytoplasm; P:glycolysis; P:gluconeogenesis	blue
DN176441_c0_g1_i1	NA	NA	NA	blue
DN177262_c0_g1_i1	NA	NA	NA	blue
DN177368_c0_g1_i1	NA	NA	NA	blue
DN177831_c0_g1_i1	NA	NA	NA	blue
DN178005_c0_g2_i1	NA	NA	NA	blue
DN179914_c0_g1_i3	NA	NA	NA	blue
DN180341_c0_g1_i1	NA	NA	NA	blue
DN181064_c0_g2_i1	NA	NA	NA	blue
DN181086_c0_g2_i1	--NA--	EC:1.11.1.7;GO:0002215;GO:0003729;GO:0004601;GO:0005774;GO:0005794;GO:0005886;GO:0006804;GO:0006979;GO:0009269;GO:0009409;GO:0009505;GO:0009506;GO:0009664;GO:0009808;GO:0009908;GO:0020037;GO:0042538;GO:0045730;GO:0048046;GO:0050832;GO:0055114;GO:0098869	P:respiratory burst; F:mRNA binding; P:oxidation reduction; ; P:response to desiccation; C:plasmodesma; P:response to cold; P:flower development; P:hyperosmotic salinity response; P:defense response to nematode; F:peroxidase activity; C:plant-type cell wall; C:vacuolar membrane; P:lignin metabolic process; F:heme binding; P:plant-type cell wall organization; P:defense response to fungus; C:Golgi …	blue
DN181756_c0_g1_i1	NA	NA	NA	blue
DN182087_c0_g1_i1	NA	NA	NA	blue
DN18310_c0_g1_i1	NA	NA	NA	blue
DN183527_c0_g1_i1	--NA--	EC:1.8.4.0;GO:0000103;GO:0005515;GO:0006118;GO:0006457;GO:0009055;GO:0009526;GO:0009579;GO:0009657;GO:0015035;GO:0016671;GO:0022900;GO:0030234;GO:0034599;GO:0042744;GO:0044434;GO:0045454;GO:0050790;GO:0071704	P:organic substance metabolic process; P:hydrogen peroxide catabolic process; P:electron transport chain; P:sulfate assimilation; P:protein folding; P:cell redox homeostasis; F:electron carrier activity; F:enzyme regulator activity; P:cellular response to oxidative stress; C:plastid envelope; C:thylakoid; F:oxidoreductase activity	blue
DN183667_c0_g1_i1	NA	NA	NA	blue
DN184513_c1_g1_i1	NA	NA	NA	blue
DN184586_c0_g1_i1	NA	NA	NA	blue
DN184899_c0_g1_i1	--NA--	GO:0000272;GO:0005615;GO:0005618;GO:0005773;GO:0006032;GO:0008061;GO:0008843;GO:0016231;GO:0016998;GO:0031640;GO:0050832	C:cell wall; F:endochitinase activity; P:chitin catabolic process; P:cell wall macromolecule catabolic process; P:killing of cells of another organism; C:extracellular space; F:chitin binding; F:beta-N-acetylglucosaminidase activity; C:vacuole; P:defense response to fungus; P:polysaccharide catabolic process	blue
DN185911_c0_g1_i1	--NA--	GO:0000139;GO:0003677;GO:0005096;GO:0005515;GO:0005634;GO:0005829;GO:0005886;GO:0006886;GO:0006888;GO:0006890;GO:0008565;GO:0009306;GO:0009555;GO:0009737;GO:0009793;GO:0014069;GO:0030100	P:regulation of endocytosis; C:Golgi membrane; F:protein binding; P:embryonic development ending in seed dormancy; F:protein transporter activity; P:protein secretion; P:intracellular protein transport; C:cytosol; F:GTPase activator activity; F:DNA binding; P:pollen development; P:ER to Golgi vesicle-mediated transport; C:postsynaptic density; P:retrograde vesicle-mediated transport	blue
DN186915_c0_g2_i1	--NA--	GO:0001666;GO:0002240;GO:0003677;GO:0003700;GO:0005515;GO:0005576;GO:0005634;GO:0005667;GO:0009536;GO:0009617;GO:0009862;GO:0010104;GO:0010310;GO:0010602;GO:0010618;GO:0016491;GO:0016575;GO:0034051;GO:0034052;GO:0045449;GO:0045595;GO:0045927;GO:0048364;GO:0051568;GO:2000121	P:root development; C:plastid; F:protein binding; P:systemic acquired resistance	blue
DN187854_c0_g1_i1	NA	NA	NA	blue
DN187959_c0_g1_i1	NA	NA	NA	blue
DN188507_c0_g1_i1	fructose-bisphosphate aldolase cytoplasmic isozyme	EC:4.1.2.13;GO:0001889;GO:0004332;GO:0004332;GO:0005507;GO:0005515;GO:0005618;GO:0005720;GO:0005730;GO:0005737;GO:0005740;GO:0005774;GO:0005794;GO:0005815;GO:0005829;GO:0005886;GO:0006000;GO:0006013;GO:0006020;GO:0006094;GO:0006096;GO:0006098;GO:0009506;GO:0009507;GO:0009651;GO:0009735;GO:0015976;GO:0030017;GO:0030388;GO:0046686;GO:0048046;GO:0051289;GO:0080167	F:fructose-bisphosphate aldolase activity; C:cytoplasm; P:glycolysis; P:fructose metabolic process; P:mannose metabolic process; P:inositol metabolic process; P:gluconeogenesis; P:pentose-phosphate shunt; P:carbon utilization	blue
DN188914_c0_g1_i1	NA	NA	NA	blue
DN188914_c0_g2_i1	NA	NA	NA	blue
DN190117_c0_g1_i1	NA	NA	NA	blue
DN190358_c0_g1_i1	--NA--	GO:0005515;GO:0009737;GO:0010608;GO:0010629;GO:0044267	P:posttranscriptional regulation of gene expression; F:protein binding; P:negative regulation of gene expression; P:cellular protein metabolic process; P:response to abscisic acid stimulus	blue
DN191274_c0_g1_i1	NA	NA	NA	blue
DN191545_c0_g1_i1	--NA--	GO:0004672;GO:0005576;GO:0005886;GO:0031625;GO:0044699;GO:0046777;GO:0050896	; F:protein kinase activity; C:extracellular region; P:response to stimulus; P:protein amino acid autophosphorylation; F:ubiquitin protein ligase binding; C:plasma membrane	blue
DN192400_c0_g1_i1	NA	NA	NA	blue
DN192421_c0_g1_i1	NA	NA	NA	blue
DN193063_c0_g1_i1	--NA--	GO:0005739;GO:0010035	P:response to inorganic substance; C:mitochondrion	blue
DN194068_c0_g1_i1	cinnamoyl- reductase 1	EC:1.1.1.0;EC:1.2.1.44;GO:0000380;GO:0002098;GO:0003690;GO:0003697;GO:0003729;GO:0003824;GO:0004675;GO:0005516;GO:0005618;GO:0005730;GO:0005777;GO:0005783;GO:0005794;GO:0005829;GO:0005886;GO:0006357;GO:0006406;GO:0007178;GO:0009069;GO:0009409;GO:0009414;GO:0009506;GO:0009507;GO:0009553;GO:0009651;GO:0009662;GO:0009735;GO:0009737;GO:0009805;GO:0009809;GO:0009811;GO:0009813;GO:0009910;GO:0009933;GO…	F:coenzyme binding; F:catalytic activity	blue
DN194348_c0_g2_i1	NA	NA	NA	blue
DN196673_c0_g1_i1	NA	NA	NA	blue
DN196725_c1_g1_i1	NA	NA	NA	blue
DN197226_c0_g1_i1	NA	NA	NA	blue
DN197648_c0_g2_i1	--NA--	GO:0000271;GO:0005783;GO:0005794;GO:0016757;GO:0048354;GO:0048363;GO:0071668	P:polysaccharide biosynthetic process; P:plant-type cell wall assembly; P:mucilage pectin metabolic process; P:mucilage biosynthetic process during seed coat development; F:transferase activity	blue
DN19823_c0_g1_i1	NA	NA	NA	blue
DN198349_c0_g3_i1	--NA--	GO:0006865;GO:0009699;GO:0015171;GO:0016020;GO:0016043;GO:0016413;GO:0034641;GO:0042967;GO:0043231;GO:0044238;GO:0044444;GO:0050734;GO:0065007	F:hydroxycinnamoyltransferase activity; P:cellular nitrogen compound metabolic process; C:membrane; C:intracellular membrane-bounded organelle; F:O-acetyltransferase activity; P:primary metabolic process; P:cellular component organization; F:amino acid transmembrane transporter activity; P:phenylpropanoid biosynthetic process; P:biological regulation; C:cytoplasmic part; P:acyl-carrier-protein bi…	blue
DN198352_c0_g1_i1	NA	NA	NA	blue
DN198589_c0_g1_i1	NA	NA	NA	blue
DN198589_c0_g2_i1	NA	NA	NA	blue
DN200817_c3_g2_i1	NA	NA	NA	blue
DN200882_c0_g1_i1	--NA--	GO:0000784;GO:0000788;GO:0001503;GO:0003677;GO:0005654;GO:0005730;GO:0005774;GO:0005829;GO:0005886;GO:0006335;GO:0006336;GO:0006352;GO:0009506;GO:0009507;GO:0009579;GO:0019904;GO:0031012;GO:0042393;GO:0043234;GO:0044822;GO:0045653;GO:0046982;GO:0051290;GO:0070062	C:vacuolar membrane; C:nucleoplasm; F:histone binding; P:transcription initiation; C:nuclear chromosome	blue
DN200882_c0_g4_i1	--NA--	GO:0000784;GO:0000788;GO:0001503;GO:0003677;GO:0005654;GO:0005730;GO:0005774;GO:0005829;GO:0005886;GO:0006335;GO:0006336;GO:0006352;GO:0009506;GO:0009507;GO:0009579;GO:0019904;GO:0031012;GO:0042393;GO:0043234;GO:0044822;GO:0045653;GO:0046982;GO:0051290;GO:0070062	C:vacuolar membrane; C:nucleoplasm; F:histone binding; P:transcription initiation; C:nuclear chromosome	blue
DN201103_c0_g4_i1	NA	NA	NA	blue
DN201173_c0_g1_i1	NA	NA	NA	blue
DN201242_c0_g1_i1	NA	NA	NA	blue
DN20321_c0_g2_i1	NA	NA	NA	blue
DN206829_c0_g2_i1	NA	NA	NA	blue
DN207278_c1_g1_i1	NA	NA	NA	blue
DN207447_c0_g1_i1	NA	NA	NA	blue
DN208036_c0_g3_i1	NA	NA	NA	blue
DN208417_c0_g1_i1	NA	NA	NA	blue
DN209056_c0_g1_i1	--NA--	GO:0009733	P:response to auxin stimulus	blue
DN210084_c0_g1_i2	alcohol dehydrogenase 3	EC:1.1.1.1;GO:0004022;GO:0005737;GO:0005737;GO:0008270;GO:0016021;GO:0055114	C:cytoplasm; P:oxidation reduction; F:zinc ion binding; F:alcohol dehydrogenase (NAD activity	blue
DN210084_c0_g2_i1	--NA--	EC:1.1.1.1;GO:0004022;GO:0005737;GO:0008270;GO:0016021;GO:0055114	C:integral to membrane; C:cytoplasm; P:oxidation reduction; F:zinc ion binding; F:alcohol dehydrogenase (NAD activity	blue
DN210978_c0_g2_i1	NA	NA	NA	blue
DN212436_c0_g2_i1	NA	NA	NA	blue
DN212861_c0_g1_i1	4-hydroxy-4-methyl-2-oxoglutarate aldolase 3	EC:4.1.1.3;EC:4.1.3.17;GO:0005737;GO:0006090;GO:0006525;GO:0006560;GO:0008428;GO:0008948;GO:0018874;GO:0043086;GO:0046872;GO:0047443;GO:0047443;GO:0051252	F:4-hydroxy-4-methyl-2-oxoglutarate aldolase activity; F:metal ion binding; F:oxaloacetate decarboxylase activity; P:regulation of RNA metabolic process; F:ribonuclease inhibitor activity; P:negative regulation of catalytic activity; P:benzoate metabolic process; P:pyruvate metabolic process; P:arginine metabolic process; P:proline metabolic process	blue
DN213351_c0_g1_i1	--NA--	EC:3.2.1.21;GO:0008422;GO:0009277;GO:0019953;GO:0022610;GO:0030435;GO:0043229;GO:0044042;GO:0044702;GO:0044764;GO:0071555;GO:0071852	F:beta-glucosidase activity; P:sporulation resulting in formation of a cellular spore; ; P:sexual reproduction; ; P:biological adhesion; ; C:intracellular organelle; P:glucan metabolic process; C:fungal-type cell wall; P:cell wall organization	blue
DN213370_c0_g1_i1	--NA--	EC:1.2.1.44;GO:0000380;GO:0002098;GO:0003690;GO:0003697;GO:0003729;GO:0004675;GO:0005516;GO:0005618;GO:0005730;GO:0005739;GO:0005777;GO:0005783;GO:0005794;GO:0005829;GO:0005886;GO:0006357;GO:0006406;GO:0007178;GO:0009069;GO:0009409;GO:0009414;GO:0009506;GO:0009507;GO:0009553;GO:0009651;GO:0009662;GO:0009735;GO:0009737;GO:0009805;GO:0009809;GO:0009811;GO:0009910;GO:0009933;GO:0010043;GO:0010119;GO…	P:negative regulation of circadian rhythm; F:protein homodimerization activity; P:response to water deprivation; P:mRNA export from nucleus; P:regulation of transcription from RNA polymerase II promoter; P:carotenoid biosynthetic process; F:transmembrane receptor protein serine/threonine kinase activity; C:peroxisome; C:Elongator holoenzyme complex; P:regulation of plant-type hypersensitive respo…	blue
DN214049_c0_g1_i1	NA	NA	NA	blue
DN214055_c0_g1_i1	NA	NA	NA	blue
DN214067_c0_g1_i1	--NA--	GO:0005515;GO:0005576;GO:0005886;GO:0009651;GO:0009737;GO:0009740;GO:0009743;GO:2000377	P:response to salt stress; F:protein binding; P:response to carbohydrate stimulus; P:gibberellic acid mediated signaling pathway; ; C:extracellular region; P:response to abscisic acid stimulus; C:plasma membrane	blue
DN214174_c0_g4_i1	NA	NA	NA	blue
DN214490_c0_g2_i1	NA	NA	NA	blue
DN215021_c0_g1_i1	NA	NA	NA	blue
DN215075_c0_g1_i2	--NA--	EC:3.6.3.6;GO:0005515;GO:0005524;GO:0005737;GO:0005887;GO:0006119;GO:0006754;GO:0008553;GO:0043231;GO:0046872;GO:0051453;GO:1902600	C:integral to plasma membrane; F:protein binding; C:intracellular membrane-bounded organelle; F:hydrogen-exporting ATPase activity	blue
DN215583_c0_g2_i1	NA	NA	NA	blue
DN215680_c0_g1_i1	NA	NA	NA	blue
DN215680_c0_g2_i1	NA	NA	NA	blue
DN215713_c0_g1_i1	NA	NA	NA	blue
DN215737_c0_g2_i1	--NA--	GO:0003677;GO:0003700;GO:0005215;GO:0005525;GO:0005634;GO:0005667;GO:0005794;GO:0005829;GO:0006471;GO:0006886;GO:0007264;GO:0009734;GO:0010150;GO:0016004;GO:0016192;GO:0042802;GO:0045449;GO:0045892;GO:0046686	F:GTP binding; C:Golgi apparatus; F:phospholipase activator activity; P:intracellular protein transport; C:cytosol; P:vesicle-mediated transport; P:negative regulation of transcription	blue
DN216008_c0_g1_i1	kda class i heat shock	GO:0005515;GO:0005634;GO:0005737;GO:0009408;GO:0009644;GO:0010286;GO:0042542	P:response to heat; F:protein binding; C:cytoplasm	blue
DN216128_c0_g2_i1	--NA--	GO:0000030;GO:0000136;GO:0000278;GO:0001710;GO:0003002;GO:0005576;GO:0006493;GO:0006508;GO:0007165;GO:0007267;GO:0007405;GO:0007517;GO:0009507;GO:0010004;GO:0010468;GO:0010557;GO:0010605;GO:0022402;GO:0030447;GO:0031032;GO:0031328;GO:0031502;GO:0032268;GO:0034976;GO:0035268;GO:0035295;GO:0035967;GO:0042594;GO:0042742;GO:0043234;GO:0046983;GO:0048523;GO:0050832;GO:0051297;GO:0052033;GO:0055002;GO:…	P:regulation of gene expression; ; P:filamentous growth; P:positive regulation of macromolecule biosynthetic process; P:tube development; P:response to endoplasmic reticulum stress; P:neuroblast proliferation; P:defense response to fungus; C:protein complex; P:cell cycle process; P:negative regulation of macromolecule metabolic process; ; P:pathogen-associated molecular pattern dependent inductio…	blue
DN216180_c0_g1_i1	exosome component 10 isoform x2	GO:0003676;GO:0008408;GO:0090305	P:nucleic acid phosphodiester bond hydrolysis; F:nucleic acid binding; F:3'-5' exonuclease activity	blue
DN216223_c0_g1_i1	--NA--	GO:0005507;GO:0008270	F:copper ion binding; F:zinc ion binding	blue
DN216851_c0_g2_i2	NA	NA	NA	blue
DN217036_c0_g1_i1	--NA--	EC:6.3.2.19;GO:0004842;GO:0005730;GO:0005773;GO:0005794;GO:0005886;GO:0006461;GO:0006511;GO:0006913;GO:0008097;GO:0008283;GO:0009507;GO:0009735;GO:0009955;GO:0009965;GO:0010015;GO:0016567;GO:0022625;GO:0046872;GO:0048577;GO:0051301	P:response to cytokinin stimulus; P:adaxial/abaxial pattern formation; P:nucleocytoplasmic transport; C:vacuole; P:protein complex assembly; F:5S rRNA binding; F:ubiquitin-protein ligase activity; P:cell proliferation; P:cell division; C:chloroplast; C:Golgi apparatus; C:cytosolic large ribosomal subunit; C:nucleolus; P:ubiquitin-dependent protein catabolic process; F:metal ion binding; P:root mo…	blue
DN217692_c0_g2_i1	--NA--	GO:0005634;GO:0009649;GO:0009909;GO:0010017;GO:0010114;GO:0042753;GO:0042803;GO:0048573;GO:0080167	P:positive regulation of circadian rhythm; P:response to red light; P:photoperiodism	blue
DN218028_c0_g1_i1	NA	NA	NA	blue
DN218383_c0_g3_i2	NA	NA	NA	blue
DN218663_c0_g2_i1	NA	NA	NA	blue
DN218904_c0_g2_i1	--NA--	GO:0005515;GO:0005654;GO:0005876;GO:0016226;GO:0071817;GO:0097361;GO:0098813	; C:nucleoplasm; P:iron-sulfur cluster assembly; F:protein binding; ; ; C:spindle microtubule	blue
DN219065_c0_g1_i1	NA	NA	NA	blue
DN219115_c0_g1_i1	NA	NA	NA	blue
DN219192_c0_g2_i1	NA	NA	NA	blue
DN219513_c0_g1_i2	NA	NA	NA	blue
DN219693_c0_g1_i1	--NA--	EC:2.4.1.0;GO:0005829;GO:0008152;GO:0016758	P:metabolic process; C:cytosol; F:transferase activity	blue
DN219693_c0_g2_i1	--NA--	EC:2.4.1.0;GO:0005829;GO:0008152;GO:0016758	P:metabolic process; C:cytosol; F:transferase activity	blue
DN219693_c0_g3_i1	--NA--	EC:2.4.1.0;GO:0005829;GO:0008152;GO:0016758	P:metabolic process; C:cytosol; F:transferase activity	blue
DN220052_c0_g1_i1	NA	NA	NA	blue
DN220259_c0_g1_i2	NA	NA	NA	blue
DN220266_c0_g2_i1	--NA--	EC:2.4.2.9;EC:2.7.1.48;GO:0004845;GO:0004849;GO:0005515;GO:0005524;GO:0005525;GO:0005829;GO:0006207;GO:0006909;GO:0009507;GO:0016310;GO:0044206;GO:0044211;GO:1901141;GO:2000904;GO:2001006	P:phagocytosis; F:protein binding; ; ; P:'de novo' pyrimidine base biosynthetic process; F:uracil phosphoribosyltransferase activity; F:uridine kinase activity; F:GTP binding; P:phosphorylation; C:chloroplast; P:UMP salvage; C:cytosol; P:CTP salvage; ; F:ATP binding	blue
DN220585_c0_g1_i1	NA	NA	NA	blue
DN221486_c0_g1_i1	NA	NA	NA	blue
DN221981_c0_g1_i1	NA	NA	NA	blue
DN222095_c0_g1_i1	NA	NA	NA	blue
DN222360_c0_g1_i1	NA	NA	NA	blue
DN222394_c0_g1_i1	NA	NA	NA	blue
DN222572_c0_g1_i1	NA	NA	NA	blue
DN222631_c1_g1_i2	NA	NA	NA	blue
DN222690_c0_g1_i1	NA	NA	NA	blue
DN222693_c0_g1_i1	--NA--	EC:2.4.1.207;EC:3.2.1.151;GO:0005576;GO:0005794;GO:0006950;GO:0008283;GO:0009266;GO:0010154;GO:0010411;GO:0016762;GO:0016998;GO:0033946;GO:0042546;GO:0048573;GO:0071365;GO:0071555;GO:0080039;GO:0080086	P:xyloglucan metabolic process; P:cell wall macromolecule catabolic process; P:cellular response to auxin stimulus; F:xyloglucan:xyloglucosyl transferase activity; P:cell wall organization; P:photoperiodism	blue
DN222857_c0_g1_i2	NA	NA	NA	blue
DN223047_c0_g1_i2	NA	NA	NA	blue
DN223154_c0_g1_i1	vacuolar protein sorting-associated protein 2 homolog 2	GO:0000815;GO:0000920;GO:0005622;GO:0005635;GO:0005739;GO:0005764;GO:0005770;GO:0005829;GO:0005886;GO:0006914;GO:0007034;GO:0007034;GO:0007080;GO:0010324;GO:0010458;GO:0015031;GO:0016197;GO:0019904;GO:0030117;GO:0031210;GO:0031468;GO:0036258;GO:0039702;GO:0050890;GO:0051258;GO:0051260;GO:0051291;GO:0060548;GO:0070050;GO:0070062;GO:0071985;GO:1901673;GO:1902188;GO:1903543;GO:1903723	P:vacuolar transport; C:intracellular	blue
DN223242_c0_g2_i1	NA	NA	NA	blue
DN223242_c0_g3_i3	--NA--	GO:0005737;GO:0006511;GO:0016567;GO:0051321;GO:1990429	P:ubiquitin-dependent protein catabolic process; P:meiotic cell cycle; P:protein ubiquitination; ; C:cytoplasm	blue
DN223296_c0_g2_i1	NA	NA	NA	blue
DN223397_c0_g1_i1	NA	NA	NA	blue
DN223619_c0_g1_i1	uncharacterized protein loc105177436 isoform x1	GO:0016020	C:membrane	blue
DN224026_c0_g1_i2	NA	NA	NA	blue
DN224202_c0_g1_i1	NA	NA	NA	blue
DN224270_c0_g1_i1	NA	NA	NA	blue
DN224315_c0_g1_i1	NA	NA	NA	blue
DN224680_c0_g1_i1	NA	NA	NA	blue
DN224680_c0_g2_i1	NA	NA	NA	blue
DN224731_c1_g1_i1	NA	NA	NA	blue
DN224731_c1_g3_i1	NA	NA	NA	blue
DN224824_c0_g1_i1	--NA--	GO:0005509;GO:0005634;GO:0005739;GO:0005773;GO:0005886;GO:0009409;GO:0009909;GO:0048767;GO:0080164	P:root hair elongation; F:calcium ion binding; C:mitochondrion; P:response to cold; P:regulation of flower development; ; C:vacuole; C:nucleus; C:plasma membrane	blue
DN224835_c0_g8_i1	--NA--	GO:0000060;GO:0003677;GO:0003700;GO:0005634;GO:0005667;GO:0005737;GO:0008134;GO:0009739;GO:0009838;GO:0009911;GO:0010048;GO:0010077;GO:0010093;GO:0010150;GO:0010154;GO:0044763;GO:0045449;GO:0045893;GO:0048510;GO:0080187	P:positive regulation of transcription	blue
DN224945_c0_g1_i1	NA	NA	NA	blue
DN224955_c1_g2_i1	--NA--	GO:0003924;GO:0004888;GO:0005515;GO:0005829;GO:0007165;GO:0009707;GO:0043167;GO:0045036	C:cytosol; F:transmembrane receptor activity; F:protein binding; F:ion binding; F:GTPase activity; P:protein targeting to chloroplast; C:chloroplast outer membrane; P:signal transduction	blue
DN225135_c0_g1_i1	casp-like protein 1e1	GO:0005886;GO:0016020	C:membrane	blue
DN225346_c0_g1_i2	NA	NA	NA	blue
DN225415_c0_g2_i1	NA	NA	NA	blue
DN225490_c0_g2_i1	mitochondrial pyruvate carrier 1-like	GO:0005743;GO:0005743;GO:0005774;GO:0005886;GO:0006850;GO:0009507;GO:0010360;GO:0031305;GO:0050833;GO:1901017;GO:1902361;GO:2000070	C:mitochondrial inner membrane; P:mitochondrial pyruvate transport	blue
DN225585_c1_g3_i1	--NA--	EC:6.3.5.7;GO:0005524;GO:0005739;GO:0006424;GO:0006536;GO:0009570;GO:0016740;GO:0030956;GO:0032543;GO:0050567;GO:0070681	P:glutamyl-tRNA aminoacylation; C:mitochondrion; P:glutaminyl-tRNAGln biosynthesis via transamidation; P:mitochondrial translation; F:glutaminyl-tRNA synthase (glutamine-hydrolyzing activity; F:ATP binding; F:transferase activity; C:chloroplast stroma; C:glutamyl-tRNA(Gln amidotransferase complex; P:glutamate metabolic process	blue
DN225847_c0_g1_i2	--NA--	GO:0003677;GO:0003700;GO:0005515;GO:0005634;GO:0005667;GO:0006355;GO:0010214;GO:0045449;GO:0048481;GO:0080155;GO:1903338	; F:protein binding; ; P:seed coat development; P:ovule development; P:regulation of transcription	blue
DN226461_c0_g1_i1	NA	NA	NA	blue
DN226463_c0_g3_i1	NA	NA	NA	blue
DN226499_c0_g2_i1	NA	NA	NA	blue
DN226513_c0_g1_i1	NA	NA	NA	blue
DN226556_c0_g2_i1	--NA--	EC:3.6.3.4;GO:0001701;GO:0001889;GO:0003924;GO:0004008;GO:0005507;GO:0005524;GO:0005525;GO:0005618;GO:0005634;GO:0005770;GO:0005783;GO:0005829;GO:0005887;GO:0005902;GO:0005923;GO:0006584;GO:0006606;GO:0006878;GO:0007595;GO:0007623;GO:0008270;GO:0009651;GO:0009653;GO:0009873;GO:0010041;GO:0010043;GO:0010119;GO:0010468;GO:0010592;GO:0015677;GO:0015679;GO:0016323;GO:0016324;GO:0021953;GO:0030141;GO:…	P:anatomical structure morphogenesis; P:cellular response to copper ion; P:response to zinc ion; F:copper-exporting ATPase activity; P:plasma membrane copper ion transport; P:cellular response to antibiotic; F:GTP binding; C:late endosome; C:microvillus; ; P:negative regulation of iron ion transmembrane transport; P:positive regulation of cell size; P:circadian rhythm; P:copper ion export; P:cell…	blue
DN226585_c0_g1_i2	mlp-like protein 423	GO:0006952;GO:0009507;GO:0016020;GO:0050896	P:response to stimulus	blue
DN226646_c0_g3_i1	NA	NA	NA	blue
DN226809_c0_g3_i1	NA	NA	NA	blue
DN226811_c0_g2_i1	NA	NA	NA	blue
DN226854_c0_g2_i1	--NA--	GO:0001654;GO:0003924;GO:0005525;GO:0005769;GO:0005777;GO:0005789;GO:0005794;GO:0005829;GO:0005886;GO:0006888;GO:0006897;GO:0007264;GO:0007420;GO:0009414;GO:0009631;GO:0009737;GO:0009961;GO:0015031;GO:0019003;GO:0022414;GO:0030742;GO:0034389;GO:0043009;GO:0047496;GO:0070062;GO:0071782;GO:0071786;GO:0080115	P:cold acclimation; P:response to water deprivation; F:GTP-dependent protein binding; F:GTP binding; P:lipid particle organization; ; P:protein transport; C:endoplasmic reticulum membrane; C:Golgi apparatus; C:peroxisome; C:cytosol; P:chordate embryonic development; P:vesicle transport along microtubule; P:brain development; P:small GTPase mediated signal transduction; P:eye development; C:early …	blue
DN227050_c0_g1_i1	NA	NA	NA	blue
DN227399_c0_g2_i1	--NA--	GO:0001072;GO:0003697;GO:0005829;GO:0008143;GO:0016020;GO:0031564;GO:0051087;GO:0060567	C:cytosol; F:chaperone binding; F:poly(A RNA binding; P:negative regulation of transcription termination; P:transcription antitermination; F:single-stranded DNA binding; ; C:membrane	blue
DN227486_c0_g1_i1	NA	NA	NA	blue
DN227524_c0_g2_i1	NA	NA	NA	blue
DN227547_c0_g1_i1	NA	NA	NA	blue
DN227548_c0_g1_i1	NA	NA	NA	blue
DN227598_c0_g1_i1	NA	NA	NA	blue
DN227635_c0_g3_i1	NA	NA	NA	blue
DN227649_c0_g1_i2	uncharacterized protein loc104603826	GO:0016020	C:membrane	blue
DN227778_c0_g2_i3	--NA--	GO:0005743;GO:0006099;GO:0009536;GO:0045273	C:mitochondrial inner membrane; P:tricarboxylic acid cycle; C:respiratory chain complex II; C:plastid	blue
DN228136_c0_g3_i1	--NA--	GO:0005737;GO:0005886;GO:0006979;GO:0010283;GO:0010284;GO:0046686;GO:0055114;GO:1902123;GO:1902125;GO:1902128;GO:1902129;GO:1902131;GO:1902132;GO:1902135;GO:1902138	P:response to oxidative stress; ; ; P:oxidation reduction; ; ; F:lariciresinol reductase activity; F:pinoresinol reductase activity; ; ; ; ; P:response to cadmium ion; C:cytoplasm; C:plasma membrane	blue
DN228446_c0_g1_i4	NA	NA	NA	blue
DN228557_c0_g1_i1	NA	NA	NA	blue
DN228627_c0_g2_i1	NA	NA	NA	blue
DN228633_c0_g1_i2	NA	NA	NA	blue
DN228681_c0_g2_i1	NA	NA	NA	blue
DN228938_c1_g2_i1	NA	NA	NA	blue
DN229002_c0_g1_i2	--NA--	GO:0002376;GO:0003723;GO:0003824;GO:0005515;GO:0005634;GO:0005829;GO:0006334;GO:0006342;GO:0006357;GO:0006468;GO:0006952;GO:0007088;GO:0007165;GO:0007293;GO:0007349;GO:0007612;GO:0008283;GO:0009615;GO:0009790;GO:0009846;GO:0015630;GO:0016071;GO:0016246;GO:0016567;GO:0016573;GO:0022411;GO:0022618;GO:0030030;GO:0030529;GO:0031399;GO:0032270;GO:0033036;GO:0035195;GO:0043161;GO:0044430;GO:0044765;GO:…	P:nucleosome assembly; P:response to virus; P:cell projection organization; P:regulation of transcription from RNA polymerase II promoter; F:catalytic activity; F:RNA binding; P:cellularization; P:protein ubiquitination; P:cell proliferation; P:organ development; P:regulation of mitosis; P:macromolecule localization; P:ribonucleoprotein complex assembly; P:cellular response to hypoxia; P:immune s…	blue
DN229192_c0_g4_i1	NA	NA	NA	blue
DN229234_c1_g1_i1	--NA--	GO:0003677;GO:0003700;GO:0005634;GO:0005667;GO:0006355;GO:0045449;GO:0046872;GO:0048653	F:metal ion binding; P:regulation of transcription	blue
DN229437_c0_g1_i1	NA	NA	NA	blue
DN229640_c0_g1_i1	NA	NA	NA	blue
DN229645_c1_g1_i2	--NA--	GO:0001558;GO:0003700;GO:0005634;GO:0005667;GO:0009536;GO:0009637;GO:0009651;GO:0009787;GO:0009965;GO:0010228;GO:0042803;GO:0043565;GO:0045449;GO:0045892;GO:0045893;GO:0048510	P:positive regulation of transcription	blue
DN230000_c0_g1_i1	NA	NA	NA	blue
DN230278_c0_g1_i3	NA	NA	NA	blue
DN230291_c3_g3_i1	NA	NA	NA	blue
DN230422_c0_g1_i1	NA	NA	NA	blue
DN230439_c1_g1_i1	NA	NA	NA	blue
DN230536_c0_g3_i1	--NA--	GO:0004722;GO:0005515;GO:0005634;GO:0005739;GO:0005886;GO:0006470;GO:0008287;GO:0046872	F:metal ion binding; F:protein serine/threonine phosphatase activity; C:plasma membrane; F:protein binding; P:protein amino acid dephosphorylation; C:nucleus; C:mitochondrion; C:protein serine/threonine phosphatase complex	blue
DN230605_c0_g2_i1	NA	NA	NA	blue
DN230605_c1_g3_i1	NA	NA	NA	blue
DN230691_c0_g3_i1	luminal-binding protein 2	GO:0005524;GO:0005524;GO:0005618;GO:0005739;GO:0005774;GO:0005788;GO:0005789;GO:0005794;GO:0005829;GO:0005886;GO:0006355;GO:0006457;GO:0007165;GO:0009408;GO:0009506;GO:0009507;GO:0009860;GO:0010197;GO:0016592;GO:0019899;GO:0021549;GO:0030433;GO:0031401;GO:0048523;GO:0051179;GO:0071310	F:ATP binding	blue
DN230721_c2_g5_i1	--NA--	GO:0005829;GO:0006457;GO:0006972;GO:0009408;GO:0009644;GO:0042542;GO:0043621;GO:0051082	P:protein folding; P:response to high light intensity; C:cytosol; F:unfolded protein binding; F:protein self-association; P:response to hydrogen peroxide; P:hyperosmotic response; P:response to heat	blue
DN230755_c0_g2_i1	NA	NA	NA	blue
DN230852_c0_g1_i1	--NA--	GO:0005739;GO:0005886;GO:0016021	C:integral to membrane; C:mitochondrion; C:plasma membrane	blue
DN230854_c0_g1_i1	--NA--	EC:3.6.1.6;GO:0005488;GO:0005576;GO:0005773;GO:0005886;GO:0007275;GO:0009141;GO:0009507;GO:0012505;GO:0017110;GO:0044248;GO:0044425;GO:0044712;GO:0050794;GO:0050896;GO:1901135;GO:1901575	P:multicellular organismal development; P:cellular catabolic process; ; C:endomembrane system; ; C:plasma membrane; C:membrane part; ; P:regulation of cellular process; C:vacuole; F:nucleoside-diphosphatase activity; P:response to stimulus; P:nucleoside triphosphate metabolic process; F:binding; C:chloroplast; C:extracellular region	blue
DN230897_c0_g1_i1	ferredoxin-thioredoxin reductase catalytic chloroplastic	GO:0005515;GO:0006118;GO:0009055;GO:0009570;GO:0009941;GO:0015979;GO:0030385;GO:0030386;GO:0046872;GO:0046872;GO:0051539;GO:0055114	F:metal ion binding; F:4 iron	blue
DN230959_c0_g1_i2	serine threonine-protein kinase 38-like	EC:2.7.11.0;GO:0000131;GO:0000287;GO:0000920;GO:0001411;GO:0001934;GO:0004674;GO:0005524;GO:0005628;GO:0005813;GO:0005886;GO:0005934;GO:0005935;GO:0005938;GO:0006357;GO:0006468;GO:0007118;GO:0007169;GO:0007249;GO:0009069;GO:0009267;GO:0010494;GO:0010595;GO:0010628;GO:0016525;GO:0022416;GO:0030155;GO:0030424;GO:0030425;GO:0030428;GO:0030866;GO:0030950;GO:0031435;GO:0031579;GO:0032878;GO:0032956;GO…	P:protein amino acid phosphorylation; F:ATP binding; F:protein serine/threonine kinase activity; P:serine family amino acid metabolic process	blue
DN230993_c0_g1_i1	NA	NA	NA	blue
DN231137_c0_g1_i1	NA	NA	NA	blue
DN231261_c0_g1_i2	--NA--	GO:0005515;GO:0005634;GO:0009555;GO:0043565;GO:0045893	P:positive regulation of transcription	blue
DN231323_c0_g3_i1	NA	NA	NA	blue
DN231372_c1_g4_i1	40s ribosomal protein s18	GO:0000184;GO:0000228;GO:0000447;GO:0002181;GO:0003723;GO:0003735;GO:0005515;GO:0005618;GO:0005654;GO:0005730;GO:0005739;GO:0005774;GO:0005794;GO:0005840;GO:0005886;GO:0005925;GO:0006407;GO:0006412;GO:0006413;GO:0006614;GO:0007275;GO:0009506;GO:0019083;GO:0019843;GO:0022627;GO:0042254;GO:0044822;GO:0051726;GO:0070062	C:ribosome; F:structural constituent of ribosome; F:RNA binding; P:translation; P:ribosome biogenesis	blue
DN231375_c0_g1_i1	NA	NA	NA	blue
DN231554_c0_g1_i1	--NA--	GO:0005515;GO:0005634;GO:0005811;GO:0009737;GO:0009793;GO:0010344;GO:0019915	P:embryonic development ending in seed dormancy; C:lipid particle; P:seed oilbody biogenesis; F:protein binding; P:lipid storage; C:nucleus; P:response to abscisic acid stimulus	blue
DN231581_c0_g2_i2	--NA--	GO:0005515;GO:0035339;GO:1900060	; C:SPOTS complex; F:protein binding	blue
DN231630_c0_g1_i1	--NA--	GO:0005634;GO:0009615;GO:0016021;GO:0019048;GO:0032940;GO:0080143	P:secretion by cell; P:regulation of amino acid export; P:virus-host interaction; C:integral to membrane; C:nucleus; P:response to virus	blue
DN231635_c0_g1_i1	--NA--	GO:0005154;GO:0005618;GO:0005634;GO:0005829;GO:0009414;GO:0009788;GO:0010200;GO:0043161;GO:0051865;GO:0061630;GO:0070534;GO:0070936	P:protein autoubiquitination; F:epidermal growth factor receptor binding; P:protein K48-linked ubiquitination; P:response to water deprivation; P:protein K63-linked ubiquitination; P:response to chitin; C:cell wall; C:cytosol; P:proteasomal ubiquitin-dependent protein catabolic process; P:negative regulation of abscisic acid mediated signaling pathway; C:nucleus;	blue
DN231643_c0_g1_i1	membrane-associated progesterone-binding protein 4	GO:0005496;GO:0005576;GO:0005634;GO:0005783;GO:0005829;GO:0007165;GO:0007399;GO:0009535;GO:0016021;GO:0016021;GO:0020037;GO:0042221;GO:0044763;GO:0048522;GO:0048583	C:integral to membrane	blue
DN231665_c1_g2_i1	NA	NA	NA	blue
DN231665_c1_g4_i1	NA	NA	NA	blue
DN231686_c0_g2_i1	NA	NA	NA	blue
DN231699_c0_g2_i1	NA	NA	NA	blue
DN231821_c0_g3_i1	--NA--	GO:0003729;GO:0005739;GO:0005773;GO:0005887;GO:0006833;GO:0009414;GO:0009506;GO:0009651;GO:0009737;GO:0009941;GO:0009992;GO:0015250;GO:0015254;GO:0015670;GO:0015793;GO:0031625;GO:0034220;GO:0046658;GO:0080170	P:carbon dioxide transport; P:cellular water homeostasis; F:mRNA binding; F:glycerol channel activity; P:response to water deprivation; C:mitochondrion; P:response to salt stress; C:plasmodesma; C:anchored to plasma membrane; F:water channel activity; C:chloroplast envelope; F:ubiquitin protein ligase binding; C:integral to plasma membrane; ; P:water transport; P:glycerol transport; P:ion transme…	blue
DN231849_c0_g2_i1	NA	NA	NA	blue
DN232017_c1_g4_i1	NA	NA	NA	blue
DN232328_c0_g1_i1	--NA--	EC:3.1.2.20;GO:0004620;GO:0005737;GO:0005886;GO:0006952;GO:0009395;GO:0019374;GO:0047617;GO:0051707	P:defense response; P:response to other organism; F:phospholipase activity; F:acyl-CoA hydrolase activity; P:galactolipid metabolic process; C:cytoplasm; C:plasma membrane; P:phospholipid catabolic process	blue
DN232537_c0_g1_i2	NA	NA	NA	blue
DN232590_c0_g1_i1	NA	NA	NA	blue
DN232825_c0_g1_i1	NA	NA	NA	blue
DN232970_c0_g4_i1	NA	NA	NA	blue
DN233003_c0_g1_i1	NA	NA	NA	blue
DN233006_c0_g4_i1	--NA--	GO:0005829;GO:0010313;GO:0017148;GO:0043231;GO:0048027	F:phytochrome binding; C:cytosol; P:negative regulation of translation; C:intracellular membrane-bounded organelle; F:mRNA 5'-UTR binding	blue
DN233011_c0_g4_i1	NA	NA	NA	blue
DN233027_c0_g1_i2	--NA--	GO:0005634;GO:0009733;GO:0010029;GO:0019897;GO:0030307;GO:0044444;GO:1900057;GO:2000012	P:regulation of seed germination; P:response to auxin stimulus; C:extrinsic to plasma membrane; C:cytoplasmic part; ; P:positive regulation of cell growth; ; C:nucleus	blue
DN233038_c0_g1_i1	NA	NA	NA	blue
DN233091_c0_g1_i1	NA	NA	NA	blue
DN233199_c0_g4_i1	--NA--	EC:6.2.1.3;GO:0004467;GO:0005524;GO:0005634;GO:0005783;GO:0005794;GO:0005829;GO:0005886;GO:0006633;GO:0009506;GO:0010025;GO:0010143;GO:0010311;GO:0031957;GO:0050832;GO:0102391	P:wax biosynthetic process; C:cytosol; P:fatty acid biosynthetic process; C:plasmodesma; P:cutin biosynthetic process; P:lateral root formation; F:ATP binding; ; F:long-chain-fatty-acid-CoA ligase activity; P:defense response to fungus; C:endoplasmic reticulum; C:Golgi apparatus; C:nucleus; C:plasma membrane; F:very-long-chain-fatty-acid-CoA ligase activity	blue
DN233282_c0_g1_i1	NA	NA	NA	blue
DN233339_c0_g1_i2	NA	NA	NA	blue
DN233444_c1_g2_i1	NA	NA	NA	blue
DN233457_c0_g1_i1	--NA--	EC:3.5.1.4;GO:0004040;GO:0005515;GO:0005739;GO:0005829;GO:0006525;GO:0006558;GO:0006560;GO:0006568;GO:0006626;GO:0009684;GO:0016874;GO:0018874;GO:0031359;GO:0042207;GO:0043864;GO:0097255	F:protein binding; F:indoleacetamide hydrolase activity; F:amidase activity; F:ligase activity; C:integral to chloroplast outer membrane; C:cytosol; P:indoleacetic acid biosynthetic process; ; P:protein targeting to mitochondrion; C:mitochondrion; P:arginine metabolic process; P:L-phenylalanine metabolic process; P:proline metabolic process; P:tryptophan metabolic process; P:benzoate metabolic pr…	blue
DN233482_c0_g1_i3	NA	NA	NA	blue
DN233609_c0_g1_i5	--NA--	GO:0003677;GO:0003700;GO:0004033;GO:0005634;GO:0005667;GO:0005829;GO:0005886;GO:0006355;GO:0009744;GO:0009820;GO:0009941;GO:0045449;GO:0046686;GO:0046982;GO:0055114;GO:0080149	C:chloroplast envelope; P:alkaloid metabolic process; P:response to sucrose stimulus; C:cytosol; F:protein heterodimerization activity; P:regulation of transcription	blue
DN233663_c1_g2_i2	--NA--	GO:0000976;GO:0003700;GO:0005634;GO:0005667;GO:0009414;GO:0009651;GO:0009738;GO:0009911;GO:0010255;GO:0019760;GO:0043621;GO:0045449;GO:0045893;GO:1900057;GO:1903648;GO:2000028	P:positive regulation of transcription	blue
DN233707_c0_g1_i3	--NA--	GO:0005509;GO:0005515;GO:0005634;GO:0005777;GO:0009409;GO:0010091;GO:0012505;GO:0046686	C:endomembrane system; P:response to cold; P:response to cadmium ion; C:peroxisome; P:trichome branching; F:protein binding; F:calcium ion binding; C:nucleus	blue
DN233747_c6_g13_i1	NA	NA	NA	blue
DN233870_c1_g2_i2	NA	NA	NA	blue
DN233899_c0_g1_i1	--NA--	EC:4.1.2.13;GO:0001889;GO:0004332;GO:0005507;GO:0005515;GO:0005618;GO:0005720;GO:0005730;GO:0005740;GO:0005774;GO:0005794;GO:0005829;GO:0005856;GO:0005886;GO:0006000;GO:0006013;GO:0006020;GO:0006094;GO:0006096;GO:0006098;GO:0009506;GO:0009507;GO:0009651;GO:0009735;GO:0015976;GO:0046686;GO:0048046;GO:0051289;GO:0080167	C:vacuolar membrane; P:response to cytokinin stimulus; P:pentose-phosphate shunt; P:gluconeogenesis; C:apoplast; F:protein binding; P:protein homotetramerization; P:response to salt stress; ; C:chloroplast; C:cell wall; C:Golgi apparatus; C:nucleolus; C:cytosol; P:glycolysis; C:nuclear heterochromatin; C:cytoskeleton; P:response to cadmium ion; C:mitochondrial envelope; C:plasmodesma; P:liver dev…	blue
DN233979_c0_g1_i2	NA	NA	NA	blue
DN233990_c0_g2_i1	NA	NA	NA	blue
DN233990_c0_g5_i1	NA	NA	NA	blue
DN234006_c1_g3_i1	NA	NA	NA	blue
DN234109_c0_g2_i1	probable inorganic phosphate transporter 1-8	GO:0005315;GO:0005351;GO:0005515;GO:0005634;GO:0005773;GO:0005794;GO:0005887;GO:0006817;GO:0006817;GO:0008643;GO:0009506;GO:0009737;GO:0015114;GO:0016021;GO:0055085;GO:0055085	P:phosphate transport; C:integral to membrane; F:inorganic phosphate transmembrane transporter activity; P:transmembrane transport	blue
DN234175_c0_g2_i1	--NA--	GO:0005813;GO:0006914;GO:0006997;GO:0007286;GO:0007292;GO:0007552;GO:0009887;GO:0010638;GO:0010970;GO:0012501;GO:0016020;GO:0016192;GO:0022416;GO:0030036;GO:0030234;GO:0030286;GO:0031324;GO:0034613;GO:0035220;GO:0040001;GO:0044271;GO:0044428;GO:0044444;GO:0045184;GO:0045502;GO:0048666;GO:0048707;GO:0060271;GO:0097014	F:enzyme regulator activity; P:autophagy; P:instar larval or pupal morphogenesis; P:metamorphosis; P:female gamete generation; P:cilium morphogenesis; P:establishment of mitotic spindle localization; P:negative regulation of cellular metabolic process; P:positive regulation of organelle organization; P:microtubule-based transport; P:nucleus organization; C:dynein complex; P:organ morphogenesis; P…	blue
DN234177_c0_g1_i1	NA	NA	NA	blue
DN234224_c0_g2_i1	NA	NA	NA	blue
DN234292_c0_g2_i1	--NA--	GO:0000209;GO:0005730;GO:0005773;GO:0005794;GO:0005886;GO:0006461;GO:0006913;GO:0008097;GO:0008270;GO:0008283;GO:0009507;GO:0009555;GO:0009735;GO:0009901;GO:0009909;GO:0009955;GO:0009965;GO:0010015;GO:0010200;GO:0010966;GO:0016021;GO:0016874;GO:0022625;GO:0042254;GO:0042787;GO:0043161;GO:0051301;GO:0061630;GO:0070417;GO:0080141	P:protein polyubiquitination; P:response to cytokinin stimulus; P:adaxial/abaxial pattern formation; F:zinc ion binding; P:regulation of jasmonic acid biosynthetic process; P:nucleocytoplasmic transport; C:vacuole; P:protein complex assembly; P:protein ubiquitination during ubiquitin-dependent protein catabolic process; F:5S rRNA binding; P:response to chitin; F:ligase activity; P:cell proliferat…	blue
DN234343_c0_g1_i1	NA	NA	NA	blue
DN234491_c0_g3_i1	--NA--	GO:0005515;GO:0005634;GO:0005856;GO:0006511;GO:0006725;GO:0006810;GO:0007275;GO:0009725;GO:0010467;GO:0010498;GO:0012505;GO:0016043;GO:0016567;GO:0031323;GO:0036477;GO:0043005;GO:0044444;GO:0044446;GO:0044710;GO:0044763;GO:0045202;GO:0048523;GO:0060255;GO:0071310;GO:0080090;GO:1901360	C:cytoskeleton; P:gene expression; C:intracellular organelle part; P:multicellular organismal development; ; C:neuron projection; ; P:protein ubiquitination; P:cellular component organization; C:endomembrane system; P:regulation of macromolecule metabolic process; ; P:response to hormone stimulus; P:proteasomal protein catabolic process; P:regulation of primary metabolic process; P:regulation of …	blue
DN234496_c0_g1_i1	NA	NA	NA	blue
DN234772_c1_g2_i1	NA	NA	NA	blue
DN234839_c0_g2_i1	NA	NA	NA	blue
DN234913_c1_g3_i1	n-alpha-acetyltransferase 50	EC:2.3.1.88;GO:0001756;GO:0004596;GO:0004772;GO:0005504;GO:0005515;GO:0006474;GO:0006699;GO:0007110;GO:0007111;GO:0008080;GO:0010485;GO:0016409;GO:0016417;GO:0016573;GO:0016748;GO:0019107;GO:0031415;GO:0042967;GO:0046331;GO:0048812;GO:0052858;GO:0070062;GO:0071962	F:N-acetyltransferase activity; P:acyl-carrier-protein biosynthetic process	blue
DN234923_c0_g1_i1	NA	NA	NA	blue
DN234951_c0_g2_i1	--NA--	GO:0009987;GO:0043231	P:cellular process; C:intracellular membrane-bounded organelle	blue
DN235015_c1_g2_i1	NA	NA	NA	blue
DN235084_c0_g1_i1	NA	NA	NA	blue
DN235104_c0_g2_i2	--NA--	EC:2.4.1.32;GO:0000136;GO:0009294;GO:0009617;GO:0010192;GO:0016759;GO:0030244;GO:0047259;GO:0048359;GO:0051753;GO:0071555;GO:0097502	F:cellulose synthase activity; P:DNA mediated transformation; P:cell wall organization; F:mannan synthase activity; P:mucilage metabolic process during seed coat development; P:response to bacterium; F:glucomannan 4-beta-mannosyltransferase activity; ; P:mucilage biosynthetic process; P:cellulose biosynthetic process; C:alpha-1	blue
DN235206_c0_g1_i3	--NA--	EC:3.1.1.11;GO:0005576;GO:0005982;GO:0005985;GO:0009505;GO:0009507;GO:0009860;GO:0012505;GO:0030599;GO:0042545;GO:0045330;GO:0045490;GO:0050829;GO:0090406	F:aspartyl esterase activity; P:defense response to Gram-negative bacterium; F:pectinesterase activity; P:cell wall modification; C:plant-type cell wall; P:pollen tube growth; P:pectin catabolic process; C:endomembrane system; C:extracellular region; C:chloroplast; ; P:starch metabolic process; P:sucrose metabolic process	blue
DN235252_c0_g1_i1	--NA--	GO:0005618;GO:0005794;GO:0006810;GO:0009414;GO:0009737;GO:0016020;GO:0031984;GO:0044763;GO:0048046	P:transport; C:cell wall; ; P:response to water deprivation; C:organelle subcompartment; P:response to abscisic acid stimulus; C:membrane; C:Golgi apparatus; C:apoplast	blue
DN235383_c0_g1_i1	--NA--	GO:0005737;GO:0043231	C:intracellular membrane-bounded organelle; C:cytoplasm	blue
DN235436_c0_g4_i1	NA	NA	NA	blue
DN235502_c0_g2_i1	--NA--	GO:0000288;GO:0000932;GO:0003730;GO:0005515;GO:0005829;GO:0005886;GO:0007005;GO:0007283;GO:0008298;GO:0008344;GO:0009060;GO:0010494;GO:0031965;GO:0032473;GO:0048471;GO:0048863;GO:0051646;GO:0051726;GO:0051983;GO:0061157;GO:1900246;GO:2000637	P:intracellular mRNA localization; ; F:protein binding; ; C:cytoplasmic mRNA processing body; F:mRNA 3'-UTR binding; P:regulation of chromosome segregation; C:nuclear membrane; ; P:spermatogenesis; P:mitochondrion localization; P:nuclear-transcribed mRNA catabolic process	blue
DN235626_c0_g1_i1	NA	NA	NA	blue
DN235755_c0_g2_i4	--NA--	GO:0005515;GO:0005634;GO:0009615;GO:0010585;GO:0016021;GO:0019048;GO:0080143	P:response to virus; C:integral to membrane; P:regulation of amino acid export; P:virus-host interaction; P:glutamine secretion; F:protein binding; C:nucleus	blue
DN235755_c0_g4_i1	--NA--	GO:0080143	P:regulation of amino acid export	blue
DN235771_c0_g1_i1	NA	NA	NA	blue
DN235797_c0_g3_i1	--NA--	GO:0050896	P:response to stimulus	blue
DN235837_c0_g1_i1	heat shock cognate 70 kda protein 2-like	GO:0000795;GO:0001673;GO:0002020;GO:0004872;GO:0005046;GO:0005524;GO:0005524;GO:0005618;GO:0005739;GO:0005774;GO:0005789;GO:0005794;GO:0005801;GO:0006355;GO:0006621;GO:0006986;GO:0007141;GO:0007165;GO:0007275;GO:0007286;GO:0009408;GO:0009409;GO:0009506;GO:0009615;GO:0009617;GO:0009644;GO:0009986;GO:0010243;GO:0015031;GO:0016192;GO:0016363;GO:0016567;GO:0022626;GO:0031625;GO:0031662;GO:0031969;GO:…	F:ATP binding	blue
DN236048_c1_g2_i1	NA	NA	NA	blue
DN236050_c0_g1_i1	--NA--	GO:0001944;GO:0003700;GO:0005515;GO:0005634;GO:0005667;GO:0006355;GO:0007165;GO:0008284;GO:0009536;GO:0009733;GO:0009908;GO:0009942;GO:0009943;GO:0009947;GO:0010067;GO:0010078;GO:0010654;GO:0010865;GO:0043565;GO:0045449;GO:0048825;GO:0051301;GO:0080167;GO:0090451;GO:1902459	P:flower development; C:plastid; F:protein binding; P:maintenance of root meristem identity; P:vasculature development; ; P:cotyledon development; P:cell division; ; P:centrolateral axis specification; P:response to auxin stimulus; P:regulation of transcription	blue
DN236119_c2_g9_i1	NA	NA	NA	blue
DN236145_c0_g5_i1	s-adenosylmethionine synthase	EC:2.5.1.6;GO:0004478;GO:0005507;GO:0005515;GO:0005524;GO:0005618;GO:0005730;GO:0005829;GO:0006555;GO:0006556;GO:0006556;GO:0006730;GO:0009506;GO:0009735;GO:0046872;GO:0070062;GO:0071281	P:S-adenosylmethionine biosynthetic process; F:metal ion binding; F:methionine adenosyltransferase activity; P:one-carbon metabolic process; F:ATP binding; P:methionine metabolic process	blue
DN236169_c0_g1_i1	NA	NA	NA	blue
DN236309_c0_g1_i1	NA	NA	NA	blue
DN236331_c0_g1_i1	--NA--	GO:0000060;GO:0005640;GO:0005829;GO:0005886;GO:0006611;GO:0008320;GO:0008536;GO:0042307;GO:0044613;GO:0070062;GO:0090204;GO:1904046	; C:nuclear outer membrane; F:Ran GTPase binding; P:protein export from nucleus; C:cytosol; F:protein transmembrane transporter activity; P:protein localization to nuclear pore; P:protein import into nucleus	blue
DN236348_c0_g1_i1	--NA--	EC:1.1.1.211;EC:1.1.1.36;GO:0005515;GO:0005783;GO:0009793;GO:0016020;GO:0016509;GO:0018454;GO:0042761;GO:0045703;GO:0065007	F:protein binding; C:membrane; F:long-chain-3-hydroxyacyl-CoA dehydrogenase activity; P:embryonic development ending in seed dormancy; F:acetoacetyl-CoA reductase activity; P:very-long-chain fatty acid biosynthetic process; F:ketoreductase activity; P:biological regulation; C:endoplasmic reticulum	blue
DN236356_c0_g1_i1	NA	NA	NA	blue
DN236406_c3_g4_i2	NA	NA	NA	blue
DN236406_c3_g6_i1	NA	NA	NA	blue
DN236538_c0_g1_i2	NA	NA	NA	blue
DN236590_c1_g1_i1	--NA--	GO:0005634;GO:0005737;GO:0009408;GO:0042542;GO:0045471;GO:0046685;GO:0046686;GO:0046688	P:response to cadmium ion; P:response to copper ion; C:cytoplasm; P:response to ethanol; P:response to hydrogen peroxide; C:nucleus; P:response to heat; P:response to arsenic	blue
DN236640_c1_g4_i2	--NA--	GO:0000018;GO:0000166;GO:0000346;GO:0000398;GO:0000784;GO:0001649;GO:0003697;GO:0003729;GO:0005515;GO:0005730;GO:0005829;GO:0006369;GO:0008266;GO:0009409;GO:0009535;GO:0009570;GO:0009737;GO:0009941;GO:0010319;GO:0014902;GO:0016607;GO:0016973;GO:0030182;GO:0031124;GO:0031297;GO:0032786;GO:0035145;GO:0045087;GO:0045727;GO:0046784;GO:0051302;GO:0070062;GO:0071013	P:regulation of DNA recombination; P:poly(A+ mRNA export from nucleus; C:chloroplast envelope; F:protein binding; C:stromule; P:osteoblast differentiation; F:nucleotide binding; C:nuclear speck; C:nuclear chromosome	blue
DN236699_c0_g1_i2	NA	NA	NA	blue
DN236771_c0_g2_i1	NA	NA	NA	blue
DN236777_c0_g3_i1	NA	NA	NA	blue
DN236856_c0_g1_i4	NA	NA	NA	blue
DN236857_c0_g1_i1	NA	NA	NA	blue
DN236892_c0_g1_i1	NA	NA	NA	blue
DN236934_c0_g1_i3	NA	NA	NA	blue
DN236989_c0_g1_i2	hnh endonuclease	GO:0003676;GO:0004519;GO:0005634	F:endonuclease activity; F:nucleic acid binding; C:nucleus	blue
DN237138_c0_g1_i1	NA	NA	NA	blue
DN237225_c1_g2_i1	NA	NA	NA	blue
DN237265_c0_g1_i1	--NA--	EC:2.8.1.1;GO:0004792;GO:0006396;GO:0006979;GO:0007568;GO:0009507;GO:0009611;GO:0009753;GO:0030611;GO:0071722	P:response to oxidative stress; P:RNA processing; P:response to jasmonic acid stimulus; F:thiosulfate sulfurtransferase activity; P:response to wounding; P:aging; C:chloroplast; F:arsenate reductase activity; P:detoxification of arsenic	blue
DN237384_c0_g1_i4	peptidyl-prolyl cis-trans isomerase pin1-like	EC:5.2.1.8;GO:0000413;GO:0001934;GO:0003755;GO:0003774;GO:0005654;GO:0005783;GO:0005829;GO:0006325;GO:0007088;GO:0008013;GO:0009405;GO:0009506;GO:0016342;GO:0016853;GO:0030182;GO:0030430;GO:0030496;GO:0030512;GO:0031434;GO:0032091;GO:0032465;GO:0032480;GO:0032794;GO:0042025;GO:0042127;GO:0042177;GO:0043523;GO:0043547;GO:0044003;GO:0045944;GO:0050808;GO:0050815;GO:0050816;GO:0050821;GO:0051443;GO:…	F:isomerase activity	blue
DN237454_c2_g1_i1	--NA--	GO:0000272;GO:0005615;GO:0005773;GO:0006032;GO:0008061;GO:0008843;GO:0009626;GO:0016231;GO:0016998;GO:0031640;GO:0050832	F:endochitinase activity; P:chitin catabolic process; P:plant-type hypersensitive response; P:cell wall macromolecule catabolic process; P:killing of cells of another organism; C:extracellular space; F:chitin binding; F:beta-N-acetylglucosaminidase activity; C:vacuole; P:defense response to fungus; P:polysaccharide catabolic process	blue
DN237454_c2_g2_i1	--NA--	EC:3.2.1.14;GO:0004568;GO:0005576;GO:0005975;GO:0006032;GO:0008061;GO:0016998;GO:0050832	F:chitinase activity; P:carbohydrate metabolic process; P:defense response to fungus; F:chitin binding; C:extracellular region; P:cell wall macromolecule catabolic process; P:chitin catabolic process	blue
DN237454_c2_g3_i3	--NA--	GO:0000272;GO:0005576;GO:0006032;GO:0008061;GO:0008843;GO:0016231;GO:0016998;GO:0031640;GO:0044464;GO:0050832	F:endochitinase activity; P:chitin catabolic process; P:cell wall macromolecule catabolic process; P:killing of cells of another organism; F:chitin binding; F:beta-N-acetylglucosaminidase activity; C:extracellular region; C:cell part; P:defense response to fungus; P:polysaccharide catabolic process	blue
DN237487_c0_g1_i2	thermospermine synthase acaulis5-like	EC:2.5.1.16;EC:2.5.1.22;EC:2.5.1.23;EC:2.5.1.79;GO:0004766;GO:0005634;GO:0005737;GO:0005829;GO:0006525;GO:0006560;GO:0006596;GO:0008295;GO:0009826;GO:0009926;GO:0010487;GO:0016768;GO:0019482;GO:0043919;GO:0048759;GO:0050314	C:cytoplasm; P:polyamine biosynthetic process; P:auxin polar transport; F:spermine synthase activity; P:vessel member cell differentiation; F:thermospermine synthase activity; P:arginine metabolic process; P:proline metabolic process; P:beta-alanine metabolic process	blue
DN237487_c0_g3_i1	--NA--	EC:2.5.1.16;EC:2.5.1.22;EC:2.5.1.23;EC:2.5.1.79;GO:0004766;GO:0005634;GO:0005737;GO:0006525;GO:0006560;GO:0006596;GO:0009826;GO:0009926;GO:0010487;GO:0016768;GO:0019482;GO:0043919;GO:0048759;GO:0050314	F:spermine synthase activity; P:vessel member cell differentiation; P:auxin polar transport; F:agmatine aminopropyltransferase activity; F:sym-norspermidine synthase activity; F:spermidine synthase activity; F:thermospermine synthase activity; P:polyamine biosynthetic process; P:unidimensional cell growth; C:cytoplasm; C:nucleus; P:arginine metabolic process; P:proline metabolic process; P:beta-a…	blue
DN237488_c0_g1_i1	--NA--	GO:0046658	C:anchored to plasma membrane	blue
DN237536_c0_g3_i1	NA	NA	NA	blue
DN237583_c0_g1_i2	--NA--	GO:0000785;GO:0000977;GO:0001085;GO:0001228;GO:0003682;GO:0005634;GO:0005667;GO:0007623;GO:0008270;GO:0009416;GO:0009845;GO:0030154;GO:0045944	; F:zinc ion binding; P:seed germination; ; P:positive regulation of transcription from RNA polymerase II promoter; P:response to light stimulus; C:transcription factor complex; P:circadian rhythm; ; P:cell differentiation; F:chromatin binding; C:nucleus; C:chromatin	blue
DN237596_c0_g1_i1	NA	NA	NA	blue
DN237621_c0_g2_i2	--NA--	GO:0001046;GO:0003700;GO:0005515;GO:0005634;GO:0005667;GO:0042631;GO:0045449;GO:0045893;GO:0071215;GO:0071472;GO:2000214;GO:2000377	P:cellular response to salt stress; P:positive regulation of transcription	blue
DN237662_c0_g1_i1	--NA--	GO:0016740	F:transferase activity	blue
DN237713_c0_g1_i2	NA	NA	NA	blue
DN237737_c2_g2_i1	NA	NA	NA	blue
DN237746_c0_g1_i2	--NA--	GO:0044424	C:intracellular part	blue
DN237852_c0_g1_i4	NA	NA	NA	blue
DN237976_c0_g1_i1	--NA--	GO:0003700;GO:0005634;GO:0005667;GO:0009408;GO:0009414;GO:0009536;GO:0009651;GO:0009793;GO:0009825;GO:0009834;GO:0009873;GO:0010371;GO:0019760;GO:0043565;GO:0044212;GO:0045449;GO:0045893;GO:0048510;GO:0050826	P:positive regulation of transcription	blue
DN238035_c0_g1_i3	--NA--	GO:0000719;GO:0003913;GO:0005515;GO:0005634;GO:0006355;GO:0007623;GO:0009567;GO:0009650;GO:0010628;GO:0016036;GO:0043565;GO:0055063;GO:0071486	P:sulfate ion homeostasis; P:cellular response to high light intensity; P:UV protection; P:regulation of transcription	blue
DN238045_c0_g1_i1	NA	NA	NA	blue
DN238045_c0_g2_i2	NA	NA	NA	blue
DN238053_c0_g1_i2	NA	NA	NA	blue
DN238125_c0_g1_i1	NA	NA	NA	blue
DN238125_c0_g2_i1	NA	NA	NA	blue
DN238148_c0_g11_i1	NA	NA	NA	blue
DN238148_c0_g15_i1	--NA--	GO:0000784;GO:0000788;GO:0001503;GO:0003677;GO:0005654;GO:0005730;GO:0005774;GO:0005829;GO:0005886;GO:0006335;GO:0006336;GO:0006352;GO:0009506;GO:0009507;GO:0009579;GO:0019904;GO:0031012;GO:0042393;GO:0043234;GO:0044822;GO:0045653;GO:0046982;GO:0051290;GO:0070062	C:vacuolar membrane; C:nucleoplasm; F:histone binding; P:transcription initiation; C:nuclear chromosome	blue
DN238148_c0_g4_i1	--NA--	GO:0000784;GO:0000788;GO:0001503;GO:0003677;GO:0005654;GO:0005730;GO:0005774;GO:0005829;GO:0005886;GO:0006335;GO:0006336;GO:0006352;GO:0009506;GO:0009507;GO:0009579;GO:0019904;GO:0031012;GO:0042393;GO:0043234;GO:0044822;GO:0045653;GO:0046982;GO:0051290;GO:0070062	C:vacuolar membrane; C:nucleoplasm; F:histone binding; P:transcription initiation; C:nuclear chromosome	blue
DN238148_c0_g5_i1	histone partial	GO:0000784;GO:0000788;GO:0000981;GO:0001503;GO:0003677;GO:0003779;GO:0005634;GO:0005654;GO:0005730;GO:0005774;GO:0005829;GO:0005840;GO:0005856;GO:0005886;GO:0006335;GO:0006336;GO:0006352;GO:0006357;GO:0006444;GO:0006449;GO:0006826;GO:0006879;GO:0006952;GO:0008199;GO:0008270;GO:0009506;GO:0009507;GO:0009579;GO:0016149;GO:0018444;GO:0019904;GO:0030036;GO:0031012;GO:0042393;GO:0043234;GO:0043531;GO:…	F:zinc ion binding; P:cellular iron ion homeostasis; P:regulation of transcription from RNA polymerase II promoter; F:ADP binding; P:iron ion transport; F:actin binding; P:actin cytoskeleton organization; F:translation release factor activity	blue
DN238148_c0_g8_i1	--NA--	GO:0000786;GO:0003677;GO:0005730;GO:0005774;GO:0005829;GO:0005886;GO:0006334;GO:0006352;GO:0009506;GO:0009507;GO:0009579;GO:0042742;GO:0046982	C:cytosol; C:nucleosome; C:nucleolus; P:defense response to bacterium; C:plasmodesma; F:DNA binding; C:vacuolar membrane; C:thylakoid; P:nucleosome assembly; F:protein heterodimerization activity; P:transcription initiation; C:chloroplast; C:plasma membrane	blue
DN238155_c0_g3_i1	NA	NA	NA	blue
DN238317_c0_g1_i1	NA	NA	NA	blue
DN238320_c0_g3_i1	--NA--	GO:0005886;GO:0043231;GO:0045892	C:intracellular membrane-bounded organelle; P:negative regulation of transcription	blue
DN238348_c0_g1_i1	NA	NA	NA	blue
DN238466_c1_g3_i5	NA	NA	NA	blue
DN238491_c0_g1_i4	1-aminocyclopropane-1-carboxylate oxidase	EC:1.14.17.4;GO:0006952;GO:0009693;GO:0009815;GO:0009835;GO:0016491;GO:0031418;GO:0046872;GO:0046872;GO:0051213;GO:0055114	F:metal ion binding; F:oxidoreductase activity; P:oxidation reduction	blue
DN238563_c0_g3_i1	NA	NA	NA	blue
DN238592_c2_g2_i1	NA	NA	NA	blue
DN238622_c0_g2_i1	NA	NA	NA	blue
DN238642_c0_g1_i1	NA	NA	NA	blue
DN238685_c0_g1_i1	--NA--	GO:0000963;GO:0003723;GO:0004519;GO:0005739;GO:0008270;GO:0009409;GO:0009507;GO:0010027;GO:0010207;GO:0010380;GO:0016554;GO:0031425;GO:0048564;GO:0080156;GO:1900865	F:RNA binding; P:mitochondrial RNA processing; F:zinc ion binding; F:endonuclease activity; C:mitochondrion; P:cytidine to uridine editing; P:response to cold; P:chloroplast RNA processing; ; P:thylakoid membrane organization; ; P:photosystem II assembly; P:regulation of chlorophyll biosynthetic process; C:chloroplast; P:photosystem I assembly	blue
DN238731_c0_g1_i1	--NA--	EC:2.4.1.207;EC:3.2.1.151;GO:0005576;GO:0005794;GO:0009408;GO:0009409;GO:0009505;GO:0009506;GO:0009507;GO:0009612;GO:0009645;GO:0009664;GO:0009733;GO:0009741;GO:0009826;GO:0010411;GO:0016020;GO:0016762;GO:0033946;GO:0080039	P:response to auxin stimulus; P:xyloglucan metabolic process; P:response to low light intensity stimulus; F:xyloglucan:xyloglucosyl transferase activity; C:plasmodesma; P:response to cold; P:response to brassinosteroid stimulus; P:response to heat; C:plant-type cell wall; F:xyloglucan endotransglucosylase activity; P:unidimensional cell growth; P:plant-type cell wall organization; C:extracellular…	blue
DN238736_c0_g1_i2	NA	NA	NA	blue
DN238840_c1_g2_i1	NA	NA	NA	blue
DN238861_c0_g2_i2	NA	NA	NA	blue
DN238955_c0_g1_i1	NA	NA	NA	blue
DN239034_c1_g2_i5	NA	NA	NA	blue
DN239142_c0_g1_i1	NA	NA	NA	blue
DN239146_c0_g2_i1	NA	NA	NA	blue
DN239206_c0_g3_i2	NA	NA	NA	blue
DN239212_c0_g1_i1	NA	NA	NA	blue
DN239212_c0_g2_i1	NA	NA	NA	blue
DN239316_c1_g1_i2	--NA--	GO:0000122;GO:0001671;GO:0005654;GO:0005789;GO:0005829;GO:0005886;GO:0006986;GO:0030433;GO:0030544;GO:0032781;GO:0043167;GO:0051082;GO:0051087;GO:0051117;GO:0070062;GO:0070389;GO:0090084;GO:0097159;GO:1900034;GO:1901363	C:nucleoplasm; ; P:negative regulation of transcription from RNA polymerase II promoter; F:chaperone binding; F:Hsp70 protein binding; ; P:chaperone cofactor-dependent protein refolding; C:endoplasmic reticulum membrane; F:ion binding; C:cytosol; P:negative regulation of inclusion body assembly; F:ATPase activator activity; F:ATPase binding; F:unfolded protein binding; P:positive regulation of AT…	blue
DN239342_c0_g4_i2	NA	NA	NA	blue
DN239356_c0_g1_i1	--NA--	GO:0003677;GO:0003700;GO:0005634;GO:0005667;GO:0005737;GO:0006355;GO:0008361;GO:0010228;GO:0010321;GO:0042127;GO:0045449;GO:0046872;GO:0048653	F:metal ion binding; P:regulation of vegetative phase change; P:regulation of transcription	blue
DN239365_c0_g1_i2	NA	NA	NA	blue
DN239365_c0_g4_i1	NA	NA	NA	blue
DN239365_c0_g5_i1	NA	NA	NA	blue
DN239365_c0_g7_i1	--NA--	GO:0098542		blue
DN239367_c0_g2_i2	NA	NA	NA	blue
DN239485_c0_g2_i2	NA	NA	NA	blue
DN239485_c0_g4_i1	NA	NA	NA	blue
DN239576_c13_g6_i1	NA	NA	NA	blue
DN239589_c0_g1_i5	NA	NA	NA	blue
DN239599_c0_g1_i4	NA	NA	NA	blue
DN239600_c0_g1_i3	NA	NA	NA	blue
DN239609_c0_g1_i1	--NA--	GO:0000151;GO:0000165;GO:0001934;GO:0002376;GO:0003824;GO:0005515;GO:0005634;GO:0007166;GO:0009846;GO:0009968;GO:0010564;GO:0012501;GO:0016020;GO:0031398;GO:0032879;GO:0033036;GO:0033043;GO:0033554;GO:0035194;GO:0043161;GO:0044444;GO:0045862;GO:0045892;GO:0048468;GO:0048511;GO:0048513;GO:0048646;GO:0051234;GO:0051239;GO:0051347;GO:0065008;GO:0070887;GO:0080134;GO:0097159;GO:1901363;GO:1902533;GO:…	P:positive regulation of protein amino acid phosphorylation; F:catalytic activity; P:regulation of organelle organization; C:ubiquitin ligase complex; P:negative regulation of transcription	blue
DN239760_c0_g2_i1	basic endochitinase a	GO:0000272;GO:0000981;GO:0003677;GO:0003779;GO:0005576;GO:0005618;GO:0005634;GO:0005773;GO:0005840;GO:0005856;GO:0006032;GO:0006357;GO:0006444;GO:0006449;GO:0006826;GO:0006879;GO:0008061;GO:0008199;GO:0008270;GO:0008843;GO:0016149;GO:0016231;GO:0016998;GO:0018444;GO:0030036;GO:0031640;GO:0043531;GO:0050832	F:zinc ion binding; P:cellular iron ion homeostasis; P:regulation of transcription from RNA polymerase II promoter; P:chitin catabolic process; F:ADP binding; P:iron ion transport; P:defense response to fungus; F:endochitinase activity; F:actin binding; P:actin cytoskeleton organization; F:translation release factor activity	blue
DN239838_c0_g1_i1	--NA--	EC:3.2.1.15;GO:0004650;GO:0005982;GO:0005985;GO:0016021;GO:0071944	C:integral to membrane; ; F:polygalacturonase activity; P:starch metabolic process; P:sucrose metabolic process	blue
DN239873_c0_g1_i1	NA	NA	NA	blue
DN239923_c0_g2_i1	NA	NA	NA	blue
DN239980_c0_g1_i1	--NA--	GO:0004722;GO:0005515;GO:0005634;GO:0005739;GO:0005886;GO:0006470;GO:0008287;GO:0009507;GO:0046872;GO:1900056	P:protein amino acid dephosphorylation; C:mitochondrion; F:metal ion binding; C:protein serine/threonine phosphatase complex; F:protein serine/threonine phosphatase activity; ; F:protein binding; C:chloroplast; C:nucleus; C:plasma membrane	blue
DN240018_c0_g1_i1	NA	NA	NA	blue
DN240129_c0_g2_i11	NA	NA	NA	blue
DN240176_c0_g2_i1	dna-directed rna polymerase iii subunit rpc9-like	GO:0003824;GO:0005634;GO:0005737;GO:0016020;GO:0036477;GO:0043005;GO:0044237;GO:0044237;GO:0044699;GO:0050896	P:cellular metabolic process; F:catalytic activity	blue
DN240183_c0_g1_i1	NA	NA	NA	blue
DN240272_c0_g1_i1	NA	NA	NA	blue
DN240280_c0_g2_i1	--NA--	EC:2.4.1.207;EC:3.2.1.151;GO:0005794;GO:0009505;GO:0009506;GO:0009507;GO:0009612;GO:0009645;GO:0009733;GO:0009826;GO:0010411;GO:0016020;GO:0016762;GO:0033946;GO:0042546;GO:0048046;GO:0071555;GO:0080039	P:response to auxin stimulus; P:xyloglucan metabolic process; P:response to low light intensity stimulus; F:xyloglucan:xyloglucosyl transferase activity; P:cell wall organization; C:plasmodesma; C:plant-type cell wall; F:xyloglucan endotransglucosylase activity; P:unidimensional cell growth; P:cell wall biogenesis; C:chloroplast; F:xyloglucan-specific endo-beta-1	blue
DN240280_c0_g4_i2	--NA--	EC:2.4.1.207;EC:3.2.1.0;GO:0004553;GO:0005794;GO:0009408;GO:0009409;GO:0009505;GO:0009506;GO:0009507;GO:0009612;GO:0009645;GO:0009733;GO:0009741;GO:0009826;GO:0010411;GO:0016020;GO:0016762;GO:0042546;GO:0048046;GO:0048573;GO:0071555;GO:0071669	P:response to auxin stimulus; P:xyloglucan metabolic process; P:response to low light intensity stimulus; F:hydrolase activity	blue
DN240280_c0_g5_i1	probable xyloglucan endotransglucosylase hydrolase protein b	EC:2.4.1.207;EC:3.2.1.0;GO:0004553;GO:0005618;GO:0005794;GO:0009505;GO:0009506;GO:0009507;GO:0009612;GO:0009645;GO:0009733;GO:0009826;GO:0010411;GO:0016020;GO:0016762;GO:0016762;GO:0042546;GO:0048046;GO:0071555	F:xyloglucan:xyloglucosyl transferase activity; F:hydrolase activity	blue
DN240364_c0_g2_i1	--NA--	EC:5.3.4.1;GO:0003756;GO:0005576;GO:0005783;GO:0006457;GO:0016020;GO:0034976;GO:0044763;GO:0050794	F:protein disulfide isomerase activity; ; P:response to endoplasmic reticulum stress; P:protein folding; P:regulation of cellular process; C:extracellular region; C:membrane; C:endoplasmic reticulum	blue
DN240366_c0_g3_i1	NA	NA	NA	blue
DN240434_c0_g2_i2	NA	NA	NA	blue
DN240434_c0_g3_i1	NA	NA	NA	blue
DN240440_c1_g4_i1	NA	NA	NA	blue
DN240478_c0_g1_i2	NA	NA	NA	blue
DN240491_c0_g1_i2	patellin-4	GO:0005215;GO:0005886;GO:0006807;GO:0007049;GO:0012505;GO:0016020;GO:0016192;GO:0031326;GO:0043231;GO:0044424;GO:0044444;GO:0046890;GO:1901362	C:membrane; C:intracellular part	blue
DN240538_c0_g1_i2	--NA--	GO:0000209;GO:0006281;GO:0006511;GO:0006513;GO:0007141;GO:0007144;GO:0008585;GO:0010992;GO:0016579;GO:0021888;GO:0030437;GO:0031981;GO:0032268;GO:0034645;GO:0043008;GO:0043209;GO:0044271;GO:0044444;GO:0048522;GO:0060613;GO:0072520;GO:0097009;GO:1990429	; C:nuclear lumen; P:DNA repair; P:protein deubiquitination; ; P:hypothalamus gonadotrophin-releasing hormone neuron development; P:ubiquitin homeostasis; P:male meiosis I; P:female meiosis I; P:fat pad development; P:regulation of cellular protein metabolic process; C:myelin sheath; P:cellular macromolecule biosynthetic process; P:positive regulation of cellular process; P:female gonad developme…	blue
DN240580_c0_g1_i1	NA	NA	NA	blue
DN240580_c1_g1_i1	--NA--	GO:0005576;GO:0009507	C:extracellular region; C:chloroplast	blue
DN240588_c1_g11_i1	NA	NA	NA	blue
DN240588_c1_g13_i1	NA	NA	NA	blue
DN240588_c1_g1_i1	NA	NA	NA	blue
DN240599_c0_g1_i1	NA	NA	NA	blue
DN240617_c0_g2_i2	peroxidase 4	EC:1.11.1.7;GO:0004601;GO:0005515;GO:0005576;GO:0005618;GO:0005794;GO:0005829;GO:0006804;GO:0006979;GO:0006979;GO:0010089;GO:0020037;GO:0042744;GO:0046872;GO:0046872;GO:0048046;GO:0055114;GO:0071456;GO:0098869;GO:1901430	F:metal ion binding; ; P:response to oxidative stress; P:hydrogen peroxide catabolic process; F:heme binding; F:peroxidase activity; C:extracellular region; P:oxidation reduction; P:peroxidase reaction	blue
DN240617_c0_g4_i1	--NA--	EC:1.11.1.7;GO:0004601;GO:0005515;GO:0005618;GO:0005794;GO:0005829;GO:0006804;GO:0006979;GO:0010089;GO:0020037;GO:0042744;GO:0046872;GO:0048046;GO:0055114;GO:0071456;GO:0098869;GO:1901430	P:response to oxidative stress; C:cytosol; C:cell wall; P:hydrogen peroxide catabolic process; P:cellular response to hypoxia; P:oxidation reduction; ; F:metal ion binding; F:peroxidase activity; P:xylem development; F:protein binding; F:heme binding; ; C:Golgi apparatus; C:apoplast; P:peroxidase reaction	blue
DN240660_c1_g1_i1	--NA--	GO:0005515;GO:0005634;GO:0009845;GO:0009939;GO:0010162;GO:0010265;GO:0016567;GO:0019005;GO:0031146;GO:0048831	P:seed dormancy; P:positive regulation of gibberellic acid mediated signaling pathway; P:regulation of shoot development; P:seed germination; P:SCF complex assembly; C:SCF ubiquitin ligase complex; P:protein ubiquitination; F:protein binding; P:SCF-dependent proteasomal ubiquitin-dependent protein catabolic process; C:nucleus	blue
DN240667_c0_g3_i1	NA	NA	NA	blue
DN240667_c0_g4_i1	NA	NA	NA	blue
DN240669_c0_g1_i1	NA	NA	NA	blue
DN240746_c0_g1_i2	NA	NA	NA	blue
DN240749_c0_g1_i1	--NA--	EC:1.8.1.8;EC:1.8.1.9;EC:1.8.4.0;GO:0000103;GO:0004791;GO:0004857;GO:0005515;GO:0005618;GO:0005654;GO:0005739;GO:0005773;GO:0005794;GO:0005829;GO:0005886;GO:0006118;GO:0006206;GO:0006355;GO:0006457;GO:0006662;GO:0006928;GO:0007267;GO:0008047;GO:0008283;GO:0009314;GO:0009409;GO:0009506;GO:0009570;GO:0009735;GO:0010188;GO:0010286;GO:0010497;GO:0015035;GO:0015949;GO:0016671;GO:0030091;GO:0032148;GO:…	P:activation of protein kinase B activity; P:positive regulation of peptidyl-serine phosphorylation; P:heat acclimation; F:enzyme inhibitor activity; P:sulfate assimilation; C:chloroplast stroma; F:oxidoreductase activity	blue
DN240749_c0_g2_i1	--NA--	EC:1.8.1.8;EC:1.8.1.9;EC:1.8.4.0;GO:0000103;GO:0004791;GO:0004857;GO:0005515;GO:0005618;GO:0005739;GO:0005773;GO:0005794;GO:0005829;GO:0005886;GO:0006118;GO:0006206;GO:0006457;GO:0006662;GO:0008047;GO:0009314;GO:0009409;GO:0009506;GO:0009570;GO:0009735;GO:0010188;GO:0010286;GO:0010497;GO:0015035;GO:0016671;GO:0033158;GO:0034599;GO:0042542;GO:0043085;GO:0043086;GO:0043388;GO:0045454;GO:0046686;GO:…	F:protein disulfide oxidoreductase activity; P:heat acclimation; P:response to cytokinin stimulus; P:negative regulation of catalytic activity; P:regulation of protein import into nucleus	blue
DN240807_c0_g1_i2	--NA--	GO:0005515;GO:0005783;GO:0006812;GO:0009505;GO:0009506;GO:0009555;GO:0009640;GO:0009672;GO:0009908;GO:0009921;GO:0009925;GO:0009926;GO:0009958;GO:0009986;GO:0010051;GO:0010082;GO:0010229;GO:0010252;GO:0010315;GO:0010329;GO:0010338;GO:0010358;GO:0012506;GO:0016021;GO:0016328;GO:0045177;GO:0048766;GO:0048767;GO:0048826;GO:0048830	P:flower development; C:vesicle membrane; P:root hair initiation; F:protein binding; P:auxin homeostasis; C:plant-type cell wall; P:positive gravitropism; C:basal plasma membrane; P:regulation of root meristem growth; P:root hair elongation; P:adventitious root development; F:auxin efflux transmembrane transporter activity; P:cotyledon morphogenesis; P:photomorphogenesis; C:cell surface; P:xylem …	blue
DN240841_c0_g1_i2	NA	NA	NA	blue
DN240869_c0_g1_i1	NA	NA	NA	blue
DN240890_c13_g2_i1	NA	NA	NA	blue
DN240923_c0_g2_i1	--NA--	GO:0005634;GO:0005768;GO:0005802;GO:0005886;GO:0009507;GO:0009620;GO:0009827;GO:0009834;GO:0016021;GO:0030244;GO:0045489;GO:0045492;GO:1990538;GO:1990937	P:pectin biosynthetic process; C:integral to membrane; ; P:response to fungus; P:cellulose biosynthetic process; ; C:endosome; P:xylan biosynthetic process; C:trans-Golgi network; C:chloroplast; P:plant-type cell wall modification; P:secondary cell wall biogenesis; C:nucleus; C:plasma membrane	blue
DN240935_c0_g1_i2	--NA--	GO:0000837;GO:0000839;GO:0005524;GO:0005654;GO:0005829;GO:0006333;GO:0006513;GO:0008406;GO:0018279;GO:0030433;GO:0031505;GO:0031625;GO:0035458;GO:0042802;GO:0043525;GO:0043951;GO:0061630;GO:0061631;GO:0070062;GO:0070534;GO:0070936;GO:0090261;GO:1904153	P:positive regulation of inclusion body assembly; P:negative regulation of cAMP-mediated signaling; C:nucleoplasm; P:protein K48-linked ubiquitination; P:protein K63-linked ubiquitination; C:Doa10p ubiquitin ligase complex; P:protein monoubiquitination; P:chromatin assembly or disassembly; P:gonad development; C:cytosol; P:cellular response to interferon-beta; P:fungal-type cell wall organization…	blue
DN240953_c1_g2_i1	NA	NA	NA	blue
DN241005_c0_g1_i1	NA	NA	NA	blue
DN241122_c0_g2_i2	--NA--	EC:2.6.1.18;EC:2.6.1.40;EC:2.6.1.44;GO:0005759;GO:0005774;GO:0006531;GO:0006550;GO:0006552;GO:0006563;GO:0006566;GO:0006574;GO:0008270;GO:0008453;GO:0009436;GO:0009853;GO:0016223;GO:0016829;GO:0019265;GO:0019481;GO:0019482;GO:0019544;GO:0030170;GO:0035162;GO:0042802;GO:0043562;GO:0045429;GO:0046135;GO:0046686;GO:0047305	C:vacuolar membrane; P:photorespiration; F:zinc ion binding; P:glycine biosynthetic process	blue
DN241124_c1_g1_i2	--NA--	GO:0003730;GO:0005829;GO:0005886	F:mRNA 3'-UTR binding; C:plasma membrane; C:cytosol	blue
DN241151_c1_g1_i1	NA	NA	NA	blue
DN241155_c0_g1_i1	NA	NA	NA	blue
DN241216_c0_g1_i1	--NA--	GO:0016787;GO:0071944	F:hydrolase activity;	blue
DN241242_c0_g1_i1	--NA--	GO:0005739;GO:0005886;GO:0006855;GO:0009624;GO:0009697;GO:0009751;GO:0015238;GO:0015297;GO:0016021;GO:0031348;GO:0031969;GO:0042742;GO:0045087	F:antiporter activity; P:negative regulation of defense response; P:salicylic acid biosynthetic process; P:response to salicylic acid stimulus; P:response to nematode; P:defense response to bacterium; P:drug transmembrane transport; C:integral to membrane; F:drug transmembrane transporter activity; C:chloroplast membrane; C:plasma membrane; P:innate immune response; C:mitochondrion	blue
DN241255_c0_g2_i1	NA	NA	NA	blue
DN241288_c0_g6_i1	NA	NA	NA	blue
DN241397_c0_g3_i1	--NA--	GO:0005198;GO:0005515;GO:0005634;GO:0005739;GO:0009409;GO:0009535;GO:0009737;GO:0010205;GO:0010287;GO:0010319;GO:0031977	C:thylakoid lumen; C:mitochondrion; P:response to cold; F:protein binding; C:chloroplast thylakoid membrane; P:photoinhibition; C:plastoglobule; F:structural molecule activity; P:response to abscisic acid stimulus; C:nucleus; C:stromule	blue
DN241416_c0_g2_i8	--NA--	GO:0005515;GO:0005634;GO:0006355;GO:0019760;GO:0043565	P:glucosinolate metabolic process; P:regulation of transcription	blue
DN241448_c0_g2_i1	NA	NA	NA	blue
DN241465_c0_g2_i1	uncharacterized protein loc105042970	GO:0003735;GO:0005840;GO:0006412;GO:0030529;GO:0042254	C:ribonucleoprotein complex	blue
DN241518_c0_g5_i3	eukaryotic translation initiation factor 5a-2	GO:0003743;GO:0003743;GO:0003746;GO:0005840;GO:0006446;GO:0006452;GO:0010089;GO:0043022;GO:0045901;GO:0045905	F:translation initiation factor activity; F:translation elongation factor activity; P:translational frameshifting; P:positive regulation of translational termination; F:ribosome binding; P:positive regulation of translational elongation; C:ribosome; P:regulation of translational initiation	blue
DN241621_c0_g1_i1	NA	NA	NA	blue
DN241631_c0_g2_i1	--NA--	GO:0006952;GO:0030246;GO:0065007	P:biological regulation; P:defense response; F:carbohydrate binding	blue
DN241631_c0_g3_i2	--NA--	GO:0005537;GO:0034120;GO:0050832	P:positive regulation of erythrocyte aggregation; P:defense response to fungus; F:mannose binding	blue
DN241631_c0_g7_i2	--NA--	GO:0005537;GO:0034120;GO:0050832	P:positive regulation of erythrocyte aggregation; P:defense response to fungus; F:mannose binding	blue
DN241637_c0_g2_i7	NA	NA	NA	blue
DN241649_c0_g1_i1	--NA--	EC:1.11.1.9;EC:2.5.1.18;GO:0004364;GO:0004602;GO:0005507;GO:0005773;GO:0005829;GO:0005886;GO:0006749;GO:0006803;GO:0006804;GO:0006979;GO:0009407;GO:0009506;GO:0009570;GO:0009579;GO:0010043;GO:0042742;GO:0043295;GO:0046686;GO:0048046;GO:0050832	P:response to oxidative stress; C:cytosol; F:copper ion binding; P:defense response to bacterium; F:glutathione peroxidase activity; C:plasmodesma; F:glutathione transferase activity; P:glutathione metabolic process; C:thylakoid; C:chloroplast stroma; F:glutathione binding; P:response to zinc ion; C:vacuole; P:response to cadmium ion; P:toxin catabolic process; P:defense response to fungus; C:pla…	blue
DN241649_c0_g2_i1	glutathione s-transferase 3	EC:2.5.1.18;GO:0004364;GO:0005737;GO:0005886;GO:0006749;GO:0006803;GO:0009407;GO:0016740;GO:0050832	F:transferase activity	blue
DN241666_c0_g1_i2	--NA--	EC:5.3.3.8;GO:0004165;GO:0005634;GO:0005777;GO:0005829;GO:0006635;GO:0008809;GO:0048767;GO:0080024;GO:0080026;GO:0080167	C:cytosol; P:root hair elongation; C:peroxisome; P:response to indolebutyric acid stimulus; F:dodecenoyl-CoA delta-isomerase activity; F:carnitine racemase activity; P:fatty acid beta-oxidation; P:indolebutyric acid metabolic process; ; C:nucleus	blue
DN241800_c0_g1_i1	NA	NA	NA	blue
DN241864_c0_g1_i1	--NA--	GO:0005509;GO:0005515;GO:0005634;GO:0005777;GO:0005886;GO:0009409;GO:0009536;GO:0009567;GO:0010091;GO:0012505;GO:0046686	C:peroxisome; F:calcium ion binding; P:response to cold; C:plastid; F:protein binding; P:trichome branching; C:endomembrane system; P:response to cadmium ion; P:double fertilization forming a zygote and endosperm; C:nucleus; C:plasma membrane	blue
DN241980_c2_g3_i1	--NA--	EC:2.7.11.17;GO:0004683;GO:0005509;GO:0005516;GO:0005524;GO:0005634;GO:0005773;GO:0005777;GO:0005789;GO:0005829;GO:0005886;GO:0006952;GO:0007275;GO:0009069;GO:0009506;GO:0009507;GO:0009651;GO:0009789;GO:0009931;GO:0010119;GO:0010359;GO:0018105;GO:0019903;GO:0035556;GO:0046686;GO:0046777;GO:0080092	P:positive regulation of abscisic acid mediated signaling pathway; F:calcium-dependent protein serine/threonine kinase activity; P:multicellular organismal development; P:regulation of stomatal movement; F:calmodulin-dependent protein kinase activity; C:vacuole; P:response to salt stress; F:calcium ion binding; C:chloroplast; C:endoplasmic reticulum membrane; C:peroxisome; C:cytosol; P:protein am…	blue
DN241989_c0_g2_i3	NA	NA	NA	blue
DN242110_c0_g4_i1	NA	NA	NA	blue
DN242117_c0_g1_i3	NA	NA	NA	blue
DN242170_c0_g1_i1	--NA--	EC:2.6.1.18;EC:2.6.1.40;EC:2.6.1.44;EC:4.2.3.2;GO:0005759;GO:0005774;GO:0006531;GO:0006550;GO:0006552;GO:0006563;GO:0006566;GO:0006574;GO:0006646;GO:0008270;GO:0008453;GO:0009436;GO:0009853;GO:0016223;GO:0019265;GO:0019481;GO:0019482;GO:0019544;GO:0030170;GO:0035162;GO:0042802;GO:0043562;GO:0045429;GO:0046686;GO:0047305;GO:0050459	C:vacuolar membrane; P:photorespiration; F:zinc ion binding; P:glycine biosynthetic process	blue
DN242254_c0_g1_i2	NA	NA	NA	blue
DN242468_c0_g3_i2	NA	NA	NA	blue
DN242486_c11_g5_i1	NA	NA	NA	blue
DN242519_c0_g1_i1	--NA--	GO:0005737;GO:0009733;GO:0009958;GO:0016049;GO:0050789;GO:0060918;GO:0090057	P:auxin transport; P:response to auxin stimulus; P:positive gravitropism; P:regulation of biological process; P:cell growth; P:root radial pattern formation; C:cytoplasm	blue
DN242646_c0_g2_i2	probable tyrosine-protein phosphatase at1g05000	EC:3.1.3.48;GO:0004725;GO:0004725;GO:0005829;GO:0006470;GO:0006570;GO:0006897;GO:0007015;GO:0034599;GO:0035335	F:protein tyrosine phosphatase activity; P:peptidyl-tyrosine dephosphorylation; P:tyrosine metabolic process	blue
DN242653_c0_g3_i1	--NA--	GO:0003700;GO:0005634;GO:0005667;GO:0009414;GO:0009793;GO:0010371;GO:0010431;GO:0019760;GO:0042803;GO:0043565;GO:0044212;GO:0045449;GO:0045893;GO:0046872;GO:0048574	P:positive regulation of transcription	blue
DN242658_c0_g3_i1	acetyltransferase at1g77540-like	GO:0016746	F:transferase activity	blue
DN242658_c0_g4_i1	acetyltransferase at1g77540-like	GO:0016746	F:transferase activity	blue
DN242659_c0_g3_i1	NA	NA	NA	blue
DN242735_c0_g1_i3	NA	NA	NA	blue
DN242745_c0_g1_i1	NA	NA	NA	blue
DN242795_c0_g1_i3	NA	NA	NA	blue
DN242880_c0_g1_i1	--NA--	GO:0005515;GO:0009408;GO:0010035;GO:0016020;GO:0022607;GO:0033554;GO:0043231;GO:0044444	P:response to inorganic substance; C:intracellular membrane-bounded organelle; P:cellular component assembly; P:cellular response to stress; P:response to heat; F:protein binding; C:cytoplasmic part; C:membrane	blue
DN242880_c0_g2_i1	NA	NA	NA	blue
DN242943_c0_g7_i1	--NA--	GO:0005739;GO:0009922;GO:0009923;GO:0019367;GO:0030148;GO:0030176;GO:0034625;GO:0034626;GO:0042761;GO:0042967;GO:0071215	C:integral to endoplasmic reticulum membrane; C:mitochondrion; P:cellular response to abscisic acid stimulus; P:fatty acid elongation	blue
DN242964_c1_g1_i1	--NA--	EC:2.4.1.207;GO:0005576;GO:0005618;GO:0005737;GO:0006073;GO:0009416;GO:0010154;GO:0016043;GO:0016762;GO:0016798;GO:0016998;GO:0042546;GO:0080086	P:cellular glucan metabolic process; C:cell wall; P:cell wall macromolecule catabolic process; F:xyloglucan:xyloglucosyl transferase activity; P:response to light stimulus; F:hydrolase activity	blue
DN242993_c0_g1_i1	NA	NA	NA	blue
DN242993_c0_g4_i1	NA	NA	NA	blue
DN243150_c0_g1_i4	--NA--	GO:0004722;GO:0005634;GO:0005739;GO:0005886;GO:0006470;GO:0008287;GO:0009506;GO:0009536;GO:0010161;GO:0042742;GO:0044419;GO:0046872;GO:0048046	P:red light signaling pathway; P:protein amino acid dephosphorylation; C:mitochondrion; P:defense response to bacterium; F:metal ion binding; C:plasmodesma; C:plastid; F:protein serine/threonine phosphatase activity; P:interspecies interaction between organisms; C:nucleus; C:plasma membrane; C:apoplast; C:protein serine/threonine phosphatase complex	blue
DN243174_c0_g3_i1	NA	NA	NA	blue
DN243236_c1_g5_i1	NA	NA	NA	blue
DN243310_c0_g1_i1	--NA--	GO:0000165;GO:0000209;GO:0002223;GO:0002479;GO:0005654;GO:0005829;GO:0006521;GO:0007127;GO:0008541;GO:0016020;GO:0031145;GO:0033209;GO:0034622;GO:0038061;GO:0038095;GO:0043488;GO:0050852;GO:0051436;GO:0051437;GO:0060071;GO:0070062;GO:0090090;GO:0090263	P:negative regulation of ubiquitin-protein ligase activity during mitotic cell cycle; P:antigen processing and presentation of exogenous peptide antigen via MHC class I	blue
DN243383_c1_g3_i2	--NA--	GO:0003680;GO:0005654;GO:0005730;GO:0005739;GO:0005829;GO:0006355;GO:0009416;GO:0010051;GO:0010089;GO:0010605;GO:0018205;GO:0031056;GO:0031324;GO:0043621;GO:0044763;GO:0045824;GO:0048437;GO:0048438;GO:0048827;GO:0098687;GO:1900425	; C:nucleoplasm; P:regulation of histone modification; P:negative regulation of innate immune response; P:floral whorl development; P:negative regulation of macromolecule metabolic process; F:protein self-association; P:phyllome development; C:nucleolus; C:cytosol; P:regulation of transcription	blue
DN243383_c1_g6_i1	at-hook motif nuclear-localized protein 10-like	GO:0003677	F:DNA binding	blue
DN243494_c0_g3_i3	--NA--	GO:0005634;GO:0005829;GO:0006351;GO:0010080;GO:0010081;GO:0010582	C:cytosol; P:regulation of inflorescence meristem growth; P:floral meristem determinacy; P:regulation of floral meristem growth; C:nucleus; P:transcription	blue
DN243541_c0_g2_i1	--NA--	EC:1.3.1.71;EC:1.3.1.72;GO:0000246;GO:0005516;GO:0005634;GO:0005783;GO:0006695;GO:0006955;GO:0006979;GO:0008104;GO:0009888;GO:0016021;GO:0016614;GO:0019814;GO:0019899;GO:0030539;GO:0031639;GO:0033692;GO:0042605;GO:0042987;GO:0043154;GO:0043588;GO:0044446;GO:0050614;GO:0050660;GO:0055114;GO:0061024;GO:0071554	F:FAD binding; P:tissue development; P:plasminogen activation; P:cellular polysaccharide biosynthetic process; F:delta24-sterol reductase activity; P:membrane organization; P:cholesterol biosynthetic process; P:negative regulation of caspase activity; F:oxidoreductase activity	blue
DN243559_c0_g1_i2	NA	NA	NA	blue
DN243685_c1_g2_i1	NA	NA	NA	blue
DN243707_c11_g1_i1	NA	NA	NA	blue
DN243731_c0_g2_i2	--NA--	GO:0005507;GO:0005515;GO:0005730;GO:0005737;GO:0005886;GO:0008270;GO:0009506;GO:0009910;GO:0010286;GO:0030001;GO:0032791;GO:0046870;GO:0046916	F:copper ion binding; F:zinc ion binding; P:negative regulation of flower development; F:lead ion binding; C:nucleolus; P:heat acclimation; C:plasmodesma; P:cellular transition metal ion homeostasis; F:protein binding; F:cadmium ion binding; C:cytoplasm; P:metal ion transport; C:plasma membrane	blue
DN243840_c0_g1_i3	--NA--	GO:0003700;GO:0005634;GO:0005667;GO:0006355;GO:0009845;GO:0043565;GO:0044212;GO:0045449;GO:0046982	P:seed germination; F:DNA regulatory region binding; P:regulation of transcription	blue
DN243842_c1_g1_i1	NA	NA	NA	blue
DN243842_c1_g2_i1	NA	NA	NA	blue
DN243871_c0_g1_i1	NA	NA	NA	blue
DN243877_c1_g4_i1	--NA--	GO:0000162;GO:0000981;GO:0001135;GO:0002213;GO:0005515;GO:0005634;GO:0006357;GO:0009611;GO:0009651;GO:0009723;GO:0009733;GO:0009737;GO:0009739;GO:0009751;GO:0009753;GO:0009759;GO:0009800;GO:0009813;GO:0010224;GO:0010438;GO:0016301;GO:0030154;GO:0043565;GO:0044212;GO:0045892;GO:0045893;GO:0046686;GO:1903086	P:indole glucosinolate biosynthetic process; P:positive regulation of transcription	blue
DN243891_c1_g1_i1	NA	NA	NA	blue
DN243891_c1_g3_i1	NA	NA	NA	blue
DN243916_c7_g7_i1	NA	NA	NA	blue
DN243939_c0_g1_i1	NA	NA	NA	blue
DN243939_c0_g4_i1	NA	NA	NA	blue
DN243939_c0_g5_i1	NA	NA	NA	blue
DN243939_c0_g9_i1	NA	NA	NA	blue
DN243976_c0_g3_i1	--NA--	GO:0003677;GO:0003725;GO:0003824;GO:0005634;GO:0006342;GO:0009506;GO:0043621;GO:0046686;GO:0080188	; F:protein self-association; P:chromatin silencing; F:DNA binding; P:response to cadmium ion; C:plasmodesma; F:double-stranded RNA binding; F:catalytic activity; C:nucleus	blue
DN243976_c0_g4_i1	NA	NA	NA	blue
DN243980_c0_g1_i6	--NA--	EC:2.4.1.207;EC:3.2.1.151;GO:0005794;GO:0005886;GO:0008283;GO:0009408;GO:0009409;GO:0009505;GO:0009507;GO:0009612;GO:0009664;GO:0009741;GO:0010411;GO:0016762;GO:0033946;GO:0042545;GO:0042546;GO:0048046;GO:0071365;GO:0080022;GO:0080039	P:xyloglucan metabolic process; P:primary root development; P:cellular response to auxin stimulus; F:xyloglucan:xyloglucosyl transferase activity; P:response to cold; P:response to brassinosteroid stimulus; P:response to heat; P:cell wall modification; C:plant-type cell wall; F:xyloglucan endotransglucosylase activity; P:plant-type cell wall organization; P:cell wall biogenesis; C:chloroplast; F:…	blue
DN244026_c0_g1_i1	NA	NA	NA	blue
DN244026_c0_g4_i1	NA	NA	NA	blue
DN244046_c1_g4_i1	--NA--	EC:3.6.3.6;GO:0005515;GO:0005524;GO:0005737;GO:0005887;GO:0006119;GO:0006754;GO:0008553;GO:0043231;GO:0046872;GO:0051453;GO:1902600	C:integral to plasma membrane; F:protein binding; C:intracellular membrane-bounded organelle; F:hydrogen-exporting ATPase activity	blue
DN244064_c0_g5_i1	NA	NA	NA	blue
DN244064_c0_g6_i1	NA	NA	NA	blue
DN244109_c1_g1_i1	--NA--	GO:0000151;GO:0002119;GO:0002223;GO:0005524;GO:0005654;GO:0005829;GO:0005875;GO:0005886;GO:0006915;GO:0007067;GO:0007140;GO:0007286;GO:0009792;GO:0009960;GO:0016322;GO:0016477;GO:0016579;GO:0016874;GO:0016925;GO:0030718;GO:0031145;GO:0031435;GO:0031625;GO:0031647;GO:0035519;GO:0035666;GO:0038095;GO:0039020;GO:0040035;GO:0042787;GO:0043130;GO:0044314;GO:0045676;GO:0048132;GO:0050852;GO:0051276;GO:…	P:protein K11-linked ubiquitination; P:protein sumoylation; F:ubiquitin binding; F:ligase activity; P:mitosis; P:apoptosis; P:nematode larval development; P:protein deubiquitination; F:ubiquitin protein ligase binding; P:male meiosis; ; C:cytosol; P:stimulatory C-type lectin receptor signaling pathway; P:germ-line stem cell maintenance; C:nucleoplasm; P:regulation of R7 cell differentiation; ; P:…	blue
DN244213_c1_g3_i1	bidirectional sugar transporter sweet14-like	GO:0005515;GO:0005887;GO:0006810;GO:0006825;GO:0008515;GO:0009536;GO:0009555;GO:0009793;GO:0009901;GO:0010150;GO:0010431;GO:0012506;GO:0015770;GO:0016020;GO:0032588;GO:0034219;GO:0042742;GO:0051260;GO:0052543;GO:0071215;GO:0071446;GO:0071470;GO:0071836	P:transport; C:membrane	blue
DN244219_c1_g4_i1	probable cysteine protease rd19d	EC:3.4.22.0;GO:0002376;GO:0004197;GO:0005615;GO:0005634;GO:0005764;GO:0006508;GO:0008234;GO:0009269;GO:0009651;GO:0042742;GO:0051603;GO:0070062	F:cysteine-type peptidase activity; P:proteolysis	blue
DN244350_c0_g3_i1	NA	NA	NA	blue
DN244375_c8_g1_i2	--NA--	GO:0005774;GO:0005886;GO:0006826;GO:0006857;GO:0009624;GO:0010039;GO:0010043;GO:0015198;GO:0016021;GO:0048316;GO:0051980;GO:0055072;GO:0055085	P:transmembrane transport; C:integral to membrane; P:seed development; F:iron-nicotianamine transmembrane transporter activity; P:response to iron ion; P:oligopeptide transport; C:vacuolar membrane; F:oligopeptide transporter activity; P:iron ion homeostasis; P:iron ion transport; P:response to zinc ion; P:response to nematode; C:plasma membrane	blue
DN244462_c0_g1_i7	--NA--	GO:0005886	C:plasma membrane	blue
DN244467_c0_g2_i1	NA	NA	NA	blue
DN244502_c0_g1_i1	--NA--	EC:3.1.3.0;EC:3.3.2.10;GO:0004301;GO:0005515;GO:0005576;GO:0006805;GO:0008015;GO:0009636;GO:0016311;GO:0016791;GO:0019222;GO:0019439;GO:0043227;GO:0044255;GO:0044281;GO:0044444;GO:0046872;GO:0048518;GO:0048878;GO:1901360	F:protein binding; P:positive regulation of biological process; P:cellular lipid metabolic process; P:blood circulation; F:phosphatase activity; C:membrane-bounded organelle; P:chemical homeostasis; F:epoxide hydrolase activity; C:extracellular region; F:metal ion binding; P:small molecule metabolic process; P:aromatic compound catabolic process; P:regulation of metabolic process; P:dephosphoryla…	blue
DN244502_c0_g2_i1	--NA--	GO:0000287;GO:0002539;GO:0005102;GO:0005777;GO:0005829;GO:0006805;GO:0006955;GO:0007165;GO:0009636;GO:0010628;GO:0015643;GO:0016020;GO:0018742;GO:0019233;GO:0019814;GO:0042577;GO:0042632;GO:0042803;GO:0043651;GO:0045777;GO:0046272;GO:0046839;GO:0070062;GO:0090181	P:positive regulation of gene expression; F:toxin binding; F:receptor binding; C:membrane; P:linoleic acid metabolic process; F:lipid phosphatase activity; P:regulation of cholesterol metabolic process; C:peroxisome; C:cytosol; P:prostaglandin production involved in inflammatory response; P:positive regulation of blood pressure; P:phospholipid dephosphorylation; F:magnesium ion binding; P:stilben…	blue
DN244502_c0_g3_i1	--NA--	GO:0000287;GO:0002539;GO:0005102;GO:0005777;GO:0005829;GO:0006805;GO:0006955;GO:0007165;GO:0009636;GO:0010628;GO:0015643;GO:0016020;GO:0018742;GO:0019233;GO:0019814;GO:0042577;GO:0042632;GO:0042803;GO:0043651;GO:0045777;GO:0046272;GO:0046839;GO:0070062;GO:0090181	P:positive regulation of gene expression; F:toxin binding; F:receptor binding; C:membrane; P:linoleic acid metabolic process; F:lipid phosphatase activity; P:regulation of cholesterol metabolic process; C:peroxisome; C:cytosol; P:prostaglandin production involved in inflammatory response; P:positive regulation of blood pressure; P:phospholipid dephosphorylation; F:magnesium ion binding; P:stilben…	blue
DN244579_c0_g4_i1	NA	NA	NA	blue
DN244647_c2_g4_i1	NA	NA	NA	blue
DN244664_c2_g14_i3	NA	NA	NA	blue
DN244732_c2_g2_i1	--NA--	GO:0005509;GO:0005544;GO:0005794;GO:0005887;GO:0006996;GO:0008429;GO:0009306;GO:0009506;GO:0016192;GO:0031210;GO:0031227;GO:0031234;GO:0035091;GO:0042802;GO:0044232;GO:0044802;GO:0050794;GO:0051049	C:integral to plasma membrane; F:phosphoinositide binding; P:regulation of transport; P:protein secretion; F:calcium ion binding; ; C:Golgi apparatus; P:organelle organization; P:vesicle-mediated transport; F:phosphatidylcholine binding; F:identical protein binding; F:calcium-dependent phospholipid binding; C:intrinsic to endoplasmic reticulum membrane; P:regulation of cellular process; F:phospha…	blue
DN244739_c0_g2_i1	--NA--	GO:0004864;GO:0004872;GO:0005634;GO:0005739;GO:0005886;GO:0009507;GO:0009789;GO:0010427;GO:0042803;GO:0080163	C:mitochondrion; F:phosphoprotein phosphatase inhibitor activity; F:receptor activity; F:abscisic acid binding; P:positive regulation of abscisic acid mediated signaling pathway; ; F:protein homodimerization activity; C:chloroplast; C:nucleus; C:plasma membrane	blue
DN244740_c2_g8_i1	NA	NA	NA	blue
DN244801_c0_g1_i2	NA	NA	NA	blue
DN244837_c3_g2_i1	NA	NA	NA	blue
DN244894_c1_g1_i1	--NA--	GO:0000160;GO:0005634;GO:0005739;GO:0005829;GO:0009553;GO:0009927;GO:0016049;GO:0016310;GO:0043424;GO:0051026;GO:0051301;GO:0080038	P:two-component signal transduction system (phosphorelay; C:cytosol; F:histidine phosphotransfer kinase activity; P:cell growth; P:positive regulation of cytokinin mediated signaling pathway; P:chiasma assembly; C:mitochondrion; P:embryo sac development; P:cell division; F:protein histidine kinase binding; P:phosphorylation; C:nucleus	blue
DN244922_c0_g2_i4	NA	NA	NA	blue
DN244955_c2_g2_i1	NA	NA	NA	blue
DN244990_c0_g1_i1	--NA--	EC:3.6.3.16;EC:3.6.3.44;GO:0000166;GO:0000325;GO:0005515;GO:0005774;GO:0005794;GO:0005887;GO:0006812;GO:0006855;GO:0008559;GO:0009506;GO:0010290;GO:0015431;GO:0015446;GO:0015700;GO:0042908;GO:0044763;GO:0046685;GO:0048046;GO:0050794;GO:0051707;GO:0071992;GO:1902417;GO:1902418	C:plant-type vacuole; P:arsenite transport; C:vacuolar membrane; ; C:apoplast; C:integral to plasma membrane; F:protein binding; F:nucleotide binding; F:arsenite transmembrane-transporting ATPase activity; P:response to other organism; ; ; P:response to arsenic; P:drug transmembrane transport; C:Golgi apparatus; ; F:xenobiotic-transporting ATPase activity; F:glutathione S-conjugate-exporting ATPa…	blue
DN245047_c1_g2_i1	NA	NA	NA	blue
DN245047_c1_g6_i1	NA	NA	NA	blue
DN245105_c1_g1_i1	NA	NA	NA	blue
DN245129_c0_g1_i1	--NA--	GO:0009987;GO:0016787;GO:0043231;GO:0044444	P:cellular process; C:intracellular membrane-bounded organelle; C:cytoplasmic part; F:hydrolase activity	blue
DN245140_c3_g1_i1	NA	NA	NA	blue
DN245140_c3_g2_i1	NA	NA	NA	blue
DN245195_c0_g1_i2	NA	NA	NA	blue
DN245235_c1_g1_i1	NA	NA	NA	blue
DN245235_c1_g3_i1	NA	NA	NA	blue
DN245235_c1_g5_i1	NA	NA	NA	blue
DN245235_c1_g6_i1	NA	NA	NA	blue
DN245248_c10_g4_i1	NA	NA	NA	blue
DN245261_c2_g4_i1	--NA--	GO:0009536	C:plastid	blue
DN245356_c9_g9_i1	--NA--	GO:0005770;GO:0005774;GO:0005794;GO:0005886;GO:0009506;GO:0009737;GO:0015089;GO:0015678;GO:0015680;GO:0031224	P:intracellular copper ion transport; F:high affinity copper ion transmembrane transporter activity; C:intrinsic to membrane; C:plasmodesma; C:vacuolar membrane; C:late endosome; P:response to abscisic acid stimulus; C:Golgi apparatus; C:plasma membrane; P:high-affinity copper ion transport	blue
DN245369_c4_g7_i1	NA	NA	NA	blue
DN245388_c0_g8_i5	--NA--	EC:3.1.1.0;GO:0001666;GO:0005615;GO:0005794;GO:0005829;GO:0009505;GO:0009506;GO:0009507;GO:0009741;GO:0016020;GO:0016042;GO:0016298;GO:0016746;GO:0019953;GO:0031012;GO:0040007;GO:0048046;GO:0050832;GO:0052689;GO:0080167	P:response to hypoxia; C:cytosol; F:lipase activity; C:plasmodesma; P:response to brassinosteroid stimulus; P:growth; C:extracellular space; F:transferase activity	blue
DN245401_c7_g7_i1	NA	NA	NA	blue
DN245419_c1_g2_i1	NA	NA	NA	blue
DN245426_c5_g3_i1	NA	NA	NA	blue
DN245469_c1_g1_i5	ctp synthase	EC:6.3.4.2;GO:0000166;GO:0003883;GO:0005515;GO:0005524;GO:0005739;GO:0005829;GO:0006206;GO:0006241;GO:0006541;GO:0015949;GO:0016020;GO:0042098;GO:0042100;GO:0042493;GO:0044210	P:glutamine metabolic process; F:CTP synthase activity; F:ATP binding; P:'de novo' CTP biosynthetic process; P:pyrimidine base metabolic process	blue
DN245477_c3_g8_i2	NA	NA	NA	blue
DN245519_c2_g11_i1	--NA--	GO:0005634;GO:0005739;GO:0009734;GO:0010029;GO:0019897;GO:0030307;GO:1900057;GO:2000012	P:regulation of seed germination; C:extrinsic to plasma membrane; C:mitochondrion; P:auxin mediated signaling pathway; ; P:positive regulation of cell growth; ; C:nucleus	blue
DN245555_c0_g12_i1	NA	NA	NA	blue
DN245555_c0_g7_i1	NA	NA	NA	blue
DN245606_c0_g7_i2	NA	NA	NA	blue
DN245680_c0_g1_i2	--NA--	GO:0005618;GO:0005773;GO:0009615;GO:0009627;GO:0010224;GO:0031540;GO:0046686;GO:0048046	P:response to virus; C:cell wall; P:response to UV-B; P:systemic acquired resistance; P:regulation of anthocyanin biosynthetic process; C:vacuole; P:response to cadmium ion; C:apoplast	blue
DN245760_c0_g1_i2	--NA--	GO:0005507;GO:0005634;GO:0005886;GO:0006825	P:copper ion transport; F:copper ion binding; C:plasma membrane; C:nucleus	blue
DN245767_c1_g12_i1	--NA--	GO:0000786;GO:0003677;GO:0005730;GO:0005774;GO:0005829;GO:0005886;GO:0006334;GO:0006352;GO:0009506;GO:0009507;GO:0009579;GO:0046982	C:cytosol; C:nucleosome; C:nucleolus; C:plasmodesma; F:DNA binding; C:vacuolar membrane; C:thylakoid; P:nucleosome assembly; F:protein heterodimerization activity; P:transcription initiation; C:chloroplast; C:plasma membrane	blue
DN245767_c1_g6_i3	--NA--	GO:0043231;GO:0043232;GO:0044444;GO:0044446	C:intracellular membrane-bounded organelle; C:intracellular non-membrane-bounded organelle; C:intracellular organelle part; C:cytoplasmic part	blue
DN245767_c2_g1_i1	NA	NA	NA	blue
DN245862_c1_g2_i1	NA	NA	NA	blue
DN246050_c7_g4_i2	--NA--	GO:0000165;GO:0000209;GO:0001824;GO:0002119;GO:0002223;GO:0002479;GO:0004871;GO:0005524;GO:0005618;GO:0005654;GO:0005886;GO:0006521;GO:0007292;GO:0008340;GO:0008540;GO:0009408;GO:0009506;GO:0009638;GO:0009785;GO:0009933;GO:0009965;GO:0010078;GO:0010311;GO:0016234;GO:0017025;GO:0030433;GO:0031145;GO:0031595;GO:0031597;GO:0033209;GO:0035266;GO:0036402;GO:0038061;GO:0038095;GO:0043488;GO:0044822;GO:…	F:signal transducer activity; P:negative regulation of ubiquitin-protein ligase activity during mitotic cell cycle; P:positive regulation of RNA polymerase II transcriptional preinitiation complex assembly; P:leaf morphogenesis; P:regulation of gene silencing; C:nuclear proteasome complex; C:proteasome regulatory particle	blue
DN246067_c2_g1_i1	--NA--	GO:0005515;GO:0005769;GO:0005802;GO:0005829;GO:0009646;GO:0009813;GO:0010422;GO:0016192;GO:0016614;GO:0040007;GO:0042742;GO:0045087	P:flavonoid biosynthetic process; C:trans-Golgi network; F:protein binding; P:growth; P:regulation of brassinosteroid biosynthetic process; P:defense response to bacterium; C:cytosol; P:vesicle-mediated transport; F:oxidoreductase activity	blue
DN246121_c210_g1_i1	NA	NA	NA	blue
DN246147_c0_g1_i4	--NA--	EC:1.5.3.1;GO:0005515;GO:0005777;GO:0006544;GO:0006554;GO:0006563;GO:0006566;GO:0006732;GO:0008115;GO:0055114	P:oxidation reduction; C:peroxisome; P:coenzyme metabolic process; F:protein binding; P:lysine catabolic process; F:sarcosine oxidase activity; P:glycine metabolic process; P:L-serine metabolic process; P:threonine metabolic process	blue
DN246194_c0_g1_i1	NA	NA	NA	blue
DN246238_c0_g1_i3	NA	NA	NA	blue
DN246238_c1_g2_i1	--NA--	GO:0005515;GO:0005783;GO:0005795;GO:0006694;GO:0006778;GO:0006820;GO:0006915;GO:0009605;GO:0009651;GO:0009737;GO:0009889;GO:0010038;GO:0010823;GO:0010942;GO:0014070;GO:0020037;GO:0031324;GO:0031966;GO:0033554;GO:0044271;GO:0048265;GO:0048678;GO:0051049;GO:0051172;GO:0051241;GO:0060251;GO:0065008;GO:0070887;GO:0072655;GO:0080090;GO:0098588;GO:1901654;GO:1902578;GO:2000377	; C:Golgi stack; ; P:negative regulation of multicellular organismal process; P:regulation of transport; P:apoptosis; C:endoplasmic reticulum; ; P:negative regulation of mitochondrion organization; P:negative regulation of cellular metabolic process; P:response to organic cyclic substance; P:regulation of glial cell proliferation; F:heme binding; P:response to salt stress; C:mitochondrial membran…	blue
DN246271_c0_g2_i1	NA	NA	NA	blue
DN246296_c0_g1_i1	--NA--	GO:0005515;GO:0005576;GO:0005886;GO:0005938;GO:0006868;GO:0006896;GO:0009507;GO:0009705;GO:0009826;GO:0009834;GO:0010315;GO:0015186;GO:0016021;GO:0034639;GO:0044746;GO:0048316;GO:0051453;GO:0080144;GO:0080171;GO:0090355;GO:0090358;GO:0098712	C:plant-type vacuole membrane; F:protein binding; P:amino acid homeostasis; P:regulation of intracellular pH; F:L-amino acid efflux transmembrane transporter activity; C:chloroplast; C:extracellular region; ; P:unidimensional cell growth; P:secondary cell wall biogenesis; P:auxin efflux; ; C:integral to membrane; P:Golgi to vacuole transport; ; F:L-glutamine transmembrane transporter activity; ; …	blue
DN246314_c1_g4_i1	bifunctional tena2 protein	EC:3.5.99.2;GO:0009228;GO:0009228;GO:0009229;GO:0050334	P:thiamin biosynthetic process; F:thiaminase activity; P:thiamin diphosphate biosynthetic process	blue
DN246326_c0_g1_i7	NA	NA	NA	blue
DN246437_c1_g1_i1	--NA--	GO:0000060;GO:0003677;GO:0003700;GO:0005634;GO:0005667;GO:0005739;GO:0008134;GO:0009739;GO:0009911;GO:0010047;GO:0010048;GO:0010077;GO:0010262;GO:0030154;GO:0042803;GO:0045449;GO:0045487;GO:0045892;GO:0045893;GO:0048283;GO:0048481;GO:0048510;GO:0048577;GO:0060862;GO:0060867;GO:0071365;GO:2000692	F:protein homodimerization activity; ; P:somatic embryogenesis; P:negative regulation of short-day photoperiodism	blue
DN246464_c3_g14_i1	NA	NA	NA	blue
DN246464_c3_g18_i1	NA	NA	NA	blue
DN246467_c0_g1_i3	--NA--	GO:0005634;GO:0006631;GO:0010449;GO:0010628;GO:0016020;GO:0044444;GO:0080037;GO:2000012	P:positive regulation of gene expression; C:membrane; P:negative regulation of cytokinin mediated signaling pathway; P:root meristem growth; P:fatty acid metabolic process; ; C:cytoplasmic part; C:nucleus	blue
DN246486_c0_g1_i1	peptidoglycan-binding domain protein	GO:0016021	C:integral to membrane	blue
DN246500_c0_g2_i2	NA	NA	NA	blue
DN246506_c0_g1_i1	NA	NA	NA	blue
DN246506_c2_g10_i1	NA	NA	NA	blue
DN246506_c2_g13_i2	NA	NA	NA	blue
DN246506_c2_g14_i1	NA	NA	NA	blue
DN246506_c2_g15_i1	NA	NA	NA	blue
DN246506_c2_g2_i1	NA	NA	NA	blue
DN246506_c2_g4_i1	NA	NA	NA	blue
DN246506_c2_g6_i3	NA	NA	NA	blue
DN246506_c2_g8_i1	NA	NA	NA	blue
DN246560_c0_g3_i1	NA	NA	NA	blue
DN246567_c1_g1_i1	--NA--	GO:0004860;GO:0005515;GO:0005634;GO:0009536;GO:0045786;GO:0071901	C:plastid; F:protein binding; P:negative regulation of cell cycle; F:protein kinase inhibitor activity; ; C:nucleus	blue
DN246578_c1_g5_i1	NA	NA	NA	blue
DN246583_c0_g1_i1	NA	NA	NA	blue
DN246652_c2_g6_i1	NA	NA	NA	blue
DN246702_c1_g1_i1	--NA--	EC:4.2.1.78;GO:0002238;GO:0009821;GO:0016020;GO:0043231;GO:0044444;GO:0050474;GO:1901010	C:intracellular membrane-bounded organelle; ; C:cytoplasmic part; P:response to molecule of fungal origin; F:(S-norcoclaurine synthase activity; C:membrane; P:alkaloid biosynthetic process	blue
DN246702_c1_g2_i1	--NA--	EC:4.2.1.78;GO:0002238;GO:0009821;GO:0016020;GO:0043231;GO:0044444;GO:0050474;GO:1901010	C:intracellular membrane-bounded organelle; ; C:cytoplasmic part; P:response to molecule of fungal origin; F:(S-norcoclaurine synthase activity; C:membrane; P:alkaloid biosynthetic process	blue
DN246702_c1_g3_i2	--NA--	EC:4.2.1.78;GO:0002238;GO:0009821;GO:0016020;GO:0043231;GO:0044444;GO:0050474;GO:1901010	C:intracellular membrane-bounded organelle; ; C:cytoplasmic part; P:response to molecule of fungal origin; F:(S-norcoclaurine synthase activity; C:membrane; P:alkaloid biosynthetic process	blue
DN246760_c1_g1_i1	NA	NA	NA	blue
DN246762_c1_g5_i1	NA	NA	NA	blue
DN246768_c1_g5_i1	NA	NA	NA	blue
DN246789_c0_g1_i1	NA	NA	NA	blue
DN246834_c0_g2_i1	NA	NA	NA	blue
DN246945_c3_g1_i6	NA	NA	NA	blue
DN246967_c0_g19_i3	--NA--	GO:0006979;GO:0009414;GO:0009416;GO:0009605;GO:0009725;GO:0043231;GO:0044444;GO:0048731	P:response to oxidative stress; P:system development; C:intracellular membrane-bounded organelle; P:response to water deprivation; P:response to light stimulus; P:response to hormone stimulus; C:cytoplasmic part; P:response to external stimulus	blue
DN246976_c0_g2_i1	--NA--	EC:3.4.25.0;GO:0004298;GO:0005524;GO:0005618;GO:0005634;GO:0005774;GO:0005887;GO:0006511;GO:0009405;GO:0009535;GO:0009570;GO:0009767;GO:0010043;GO:0016531;GO:0019773;GO:0022626;GO:0031969;GO:0035434;GO:0043682;GO:0046688;GO:0055070	C:vacuolar membrane; C:integral to plasma membrane; P:copper ion homeostasis; C:cytosolic ribosome; F:threonine-type endopeptidase activity; P:photosynthetic electron transport chain; C:cell wall; F:copper chaperone activity; P:copper ion transmembrane transport; P:ubiquitin-dependent protein catabolic process; C:proteasome core complex	blue
DN247009_c4_g7_i1	uncharacterized protein loc109710296	GO:0008375;GO:0016020	C:membrane; F:acetylglucosaminyltransferase activity	blue
DN247083_c1_g1_i1	NA	NA	NA	blue
DN247176_c0_g3_i2	NA	NA	NA	blue
DN247207_c2_g1_i1	NA	NA	NA	blue
DN247228_c2_g13_i1	pathogenesis-related protein pr-4-like	EC:3.2.1.14;GO:0000325;GO:0004540;GO:0004568;GO:0005576;GO:0005618;GO:0006032;GO:0008061;GO:0009615;GO:0009627;GO:0009651;GO:0009723;GO:0009817;GO:0016998;GO:0042742;GO:0050832;GO:0080027	P:defense response to fungus; F:chitin binding; P:defense response to bacterium	blue
DN247228_c2_g1_i1	--NA--	EC:3.2.1.14;GO:0000325;GO:0004540;GO:0004568;GO:0005576;GO:0005618;GO:0006032;GO:0008061;GO:0009615;GO:0009626;GO:0009627;GO:0009651;GO:0009723;GO:0009817;GO:0016998;GO:0030246;GO:0031640;GO:0042742;GO:0051252;GO:0080027	P:response to virus; C:cell wall; P:plant-type hypersensitive response; P:response to salt stress; P:killing of cells of another organism; P:defense response to bacterium; C:plant-type vacuole; P:response to ethylene stimulus; P:response to herbivore; F:chitin binding; P:systemic acquired resistance; P:defense response to fungus	blue
DN247228_c2_g8_i1	NA	NA	NA	blue
DN247280_c0_g3_i3	--NA--	GO:0006810;GO:0016020;GO:0044431	C:Golgi apparatus part; P:transport; C:membrane	blue
DN247287_c3_g21_i1	NA	NA	NA	blue
DN247310_c2_g2_i1	--NA--	GO:0005515;GO:0005576;GO:0005618;GO:0005886;GO:0006952;GO:0009651;GO:0009737;GO:0009740;GO:0009744;GO:0009749;GO:0009750;GO:0080167;GO:2000377	P:defense response; C:cell wall; P:response to salt stress; P:response to fructose stimulus; P:response to glucose stimulus; P:response to sucrose stimulus; F:protein binding; P:gibberellic acid mediated signaling pathway; ; C:extracellular region; ; P:response to abscisic acid stimulus; C:plasma membrane	blue
DN247381_c0_g3_i3	protein dmr6-like oxygenase 2-like	EC:1.14.11.0;GO:0001101;GO:0002229;GO:0009617;GO:0009699;GO:0010033;GO:0010150;GO:0016491;GO:0016706;GO:0019752;GO:0046872;GO:0051553;GO:0080167;GO:0097237;GO:1901615;GO:1901701	F:metal ion binding; F:oxidoreductase activity	blue
DN247401_c3_g4_i1	NA	NA	NA	blue
DN247474_c1_g4_i1	NA	NA	NA	blue
DN247511_c1_g3_i1	--NA--	GO:0005634;GO:0005829;GO:0006355;GO:0008270;GO:0016020;GO:0016036;GO:0016569;GO:0035064;GO:0043565;GO:0044212;GO:0045727;GO:0048767;GO:0055065;GO:0071472	P:cellular response to salt stress; P:cellular response to phosphate starvation; F:zinc ion binding; C:membrane; P:metal ion homeostasis; P:covalent chromatin modification; P:root hair elongation; P:positive regulation of translation; C:cytosol; P:regulation of transcription	blue
DN247516_c0_g1_i1	NA	NA	NA	blue
DN247532_c0_g3_i1	NA	NA	NA	blue
DN247532_c0_g4_i2	NA	NA	NA	blue
DN247548_c0_g10_i1	NA	NA	NA	blue
DN247548_c0_g11_i1	--NA--	GO:0004866	F:endopeptidase inhibitor activity	blue
DN247548_c0_g3_i1	NA	NA	NA	blue
DN247548_c0_g4_i5	NA	NA	NA	blue
DN247548_c0_g6_i1	--NA--	GO:0002237;GO:0002238;GO:0004867;GO:0005739;GO:0009611;GO:0009624;GO:0009625;GO:0009651;GO:0009751;GO:0012501;GO:0042542;GO:0042742	P:programmed cell death; P:response to insect; F:serine-type endopeptidase inhibitor activity; P:response to salicylic acid stimulus; C:mitochondrion; P:response to salt stress; P:defense response to bacterium; P:response to wounding; P:response to molecule of bacterial origin; P:response to molecule of fungal origin; P:response to hydrogen peroxide; P:response to nematode	blue
DN247548_c0_g7_i2	NA	NA	NA	blue
DN247587_c0_g1_i1	NA	NA	NA	blue
DN247639_c0_g1_i1	NA	NA	NA	blue
DN247654_c0_g2_i1	NA	NA	NA	blue
DN247670_c0_g1_i1	--NA--	GO:0003700;GO:0005515;GO:0005634;GO:0005667;GO:0006355;GO:0009718;GO:0009941;GO:0010200;GO:0016036;GO:0042538;GO:0045449;GO:0080147	P:cellular response to phosphate starvation; C:chloroplast envelope; F:protein binding; P:anthocyanin biosynthetic process; P:root hair cell development; P:response to chitin; P:regulation of transcription	blue
DN247745_c1_g1_i4	--NA--	GO:0001558;GO:0003700;GO:0005634;GO:0005667;GO:0009536;GO:0009637;GO:0009651;GO:0009787;GO:0009965;GO:0010228;GO:0042803;GO:0043565;GO:0045449;GO:0045892;GO:0045893;GO:0048510	P:positive regulation of transcription	blue
DN247750_c0_g1_i2	NA	NA	NA	blue
DN247865_c1_g4_i1	NA	NA	NA	blue
DN247898_c1_g2_i1	--NA--	GO:0005634	C:nucleus	blue
DN247940_c1_g1_i2	--NA--	EC:5.1.3.3;GO:0004034;GO:0005488;GO:0006012;GO:0006094;GO:0006096;GO:0044464;GO:0070062	F:binding; C:cell part; P:galactose metabolic process; F:aldose 1-epimerase activity; C:extracellular vesicular exosome; P:gluconeogenesis; P:glycolysis	blue
DN247957_c0_g7_i1	--NA--	EC:2.7.7.48;GO:0000398;GO:0000418;GO:0000419;GO:0001054;GO:0001055;GO:0001056;GO:0003968;GO:0005665;GO:0005666;GO:0005736;GO:0005829;GO:0006144;GO:0006283;GO:0006361;GO:0006362;GO:0006363;GO:0006367;GO:0006368;GO:0006370;GO:0007275;GO:0008543;GO:0031047;GO:0031379;GO:0032481;GO:0035019;GO:0042795;GO:0042797;GO:0045815;GO:0050434	P:gene silencing by RNA; P:transcription initiation from RNA polymerase II promoter; P:mRNA capping; P:RNA elongation from RNA polymerase I promoter; P:positive regulation of type I interferon production; P:multicellular organismal development; P:positive regulation of gene expression	blue
DN247993_c0_g2_i1	kda class i heat shock	GO:0005515;GO:0005634;GO:0005737;GO:0005737;GO:0006457;GO:0009408;GO:0009408;GO:0009651;GO:0042542;GO:0043621;GO:0045471;GO:0046685;GO:0046686;GO:0046688;GO:0051259	P:response to heat; F:protein binding; C:cytoplasm	blue
DN247993_c0_g4_i1	kda class i heat shock	GO:0005515;GO:0005634;GO:0005737;GO:0009408;GO:0009644;GO:0010286;GO:0042542;GO:0045471;GO:0046685;GO:0046686;GO:0046688;GO:0051259	P:response to heat; F:protein binding	blue
DN247993_c0_g5_i1	kda class i heat shock	GO:0005515;GO:0005634;GO:0005737;GO:0005737;GO:0009408;GO:0009408;GO:0042542;GO:0045471;GO:0046685;GO:0046686;GO:0046688;GO:0051259	P:response to heat; F:protein binding; C:cytoplasm	blue
DN247993_c0_g6_i1	--NA--	GO:0005515;GO:0005737;GO:0009644;GO:0010286;GO:0042542;GO:0051260	C:cytoplasm; P:response to high light intensity; F:protein binding; P:protein homooligomerization; P:heat acclimation; P:response to hydrogen peroxide	blue
DN247993_c1_g14_i1	--NA--	GO:0005634;GO:0005737;GO:0009408;GO:0042542;GO:0043621;GO:0045471;GO:0046685;GO:0046686;GO:0046688;GO:0051260	C:cytoplasm; P:response to copper ion; P:response to cadmium ion; F:protein self-association; P:protein homooligomerization; P:response to arsenic; P:response to ethanol; P:response to hydrogen peroxide; C:nucleus; P:response to heat	blue
DN247993_c1_g17_i1	NA	NA	NA	blue
DN248030_c1_g3_i1	NA	NA	NA	blue
DN248095_c4_g6_i2	NA	NA	NA	blue
DN248111_c13_g2_i2	NA	NA	NA	blue
DN248117_c2_g1_i1	fructose-bisphosphate aldolase cytoplasmic	EC:4.1.2.13;GO:0004332;GO:0004332;GO:0005507;GO:0005618;GO:0005730;GO:0005737;GO:0005740;GO:0005774;GO:0005794;GO:0005829;GO:0005886;GO:0006000;GO:0006013;GO:0006020;GO:0006094;GO:0006096;GO:0006098;GO:0006979;GO:0009506;GO:0009534;GO:0009651;GO:0009735;GO:0010287;GO:0015976;GO:0046686;GO:0048046;GO:0080167	F:fructose-bisphosphate aldolase activity; C:cytoplasm; P:glycolysis; P:fructose metabolic process; P:mannose metabolic process; P:inositol metabolic process; P:gluconeogenesis; P:pentose-phosphate shunt; P:carbon utilization	blue
DN248154_c3_g3_i3	--NA--	EC:1.4.3.21;EC:1.5.3.11;GO:0005634;GO:0005777;GO:0008131;GO:0016575;GO:0046208;GO:0046592;GO:0048364;GO:0051568;GO:0052901;GO:0052902;GO:0052903;GO:0052904;GO:0055114	F:polyamine oxidase activity; F:amine oxidase activity; ; P:oxidation reduction; P:root development; C:peroxisome; ; P:histone deacetylation; P:histone H3-K4 methylation; P:spermine catabolic process; ; ; C:nucleus	blue
DN248171_c0_g2_i1	--NA--	EC:3.2.1.21;GO:0005975;GO:0008422;GO:0009707;GO:1901657	P:carbohydrate metabolic process; C:chloroplast outer membrane; ; F:beta-glucosidase activity	blue
DN248253_c0_g1_i1	--NA--	GO:0005768;GO:0009987;GO:0016020;GO:0043231;GO:0065007	P:cellular process; C:intracellular membrane-bounded organelle; C:endosome; P:biological regulation; C:membrane	blue
DN248267_c2_g1_i3	NA	NA	NA	blue
DN248294_c5_g4_i1	--NA--	GO:0005730;GO:0005737;GO:0005886;GO:0008270;GO:0009910;GO:0030001;GO:0046916	F:zinc ion binding; P:negative regulation of flower development; C:nucleolus; P:cellular transition metal ion homeostasis; C:cytoplasm; P:metal ion transport; C:plasma membrane	blue
DN248317_c1_g8_i1	NA	NA	NA	blue
DN248324_c0_g3_i1	--NA--	GO:0000162;GO:0000981;GO:0001135;GO:0001666;GO:0002213;GO:0005515;GO:0005634;GO:0006357;GO:0009414;GO:0009506;GO:0009611;GO:0009625;GO:0009626;GO:0009651;GO:0009682;GO:0009723;GO:0009733;GO:0009737;GO:0009739;GO:0009751;GO:0009753;GO:0009759;GO:0009800;GO:0009813;GO:0009892;GO:0010438;GO:0010439;GO:0016301;GO:0030154;GO:0042761;GO:0043565;GO:0044212;GO:0045893;GO:0050832	P:indole glucosinolate biosynthetic process; P:positive regulation of transcription	blue
DN248326_c0_g11_i1	NA	NA	NA	blue
DN248326_c0_g2_i1	NA	NA	NA	blue
DN248326_c0_g5_i1	NA	NA	NA	blue
DN248326_c0_g6_i1	NA	NA	NA	blue
DN248326_c0_g7_i1	NA	NA	NA	blue
DN248326_c0_g9_i1	NA	NA	NA	blue
DN248331_c2_g2_i9	--NA--	GO:0000166;GO:0000302;GO:0005634;GO:0005739;GO:0005774;GO:0005829;GO:0005886;GO:0006855;GO:0009506;GO:0009627;GO:0009651;GO:0009737;GO:0009817;GO:0009926;GO:0009941;GO:0015086;GO:0015691;GO:0016021;GO:0016311;GO:0019745;GO:0031348;GO:0042299;GO:0042344;GO:0042626;GO:0042742;GO:0048364;GO:0052544;GO:0052866;GO:0071366	P:cellular response to indolebutyric acid stimulus; C:vacuolar membrane; P:negative regulation of defense response; P:root development; P:cadmium ion transport; C:chloroplast envelope; F:lupeol synthase activity; F:nucleotide binding; P:indole glucosinolate catabolic process; F:cadmium ion transmembrane transporter activity; P:response to salt stress; P:callose deposition in cell wall during defe…	blue
DN248341_c3_g1_i1	cytochrome p450 86a8-like	EC:1.14.13.0;EC:1.14.14.1;EC:1.14.15.3;GO:0004497;GO:0005506;GO:0005515;GO:0005576;GO:0005783;GO:0006952;GO:0009611;GO:0010345;GO:0016021;GO:0016705;GO:0016709;GO:0018685;GO:0019825;GO:0020037;GO:0020037;GO:0035336;GO:0042761;GO:0048437;GO:0048438;GO:0048827;GO:0055114;GO:0070330;GO:0080110	F:heme binding; C:integral to membrane; F:oxidoreductase activity	blue
DN248379_c0_g4_i1	NA	NA	NA	blue
DN248412_c6_g18_i1	NA	NA	NA	blue
DN248433_c0_g2_i1	NA	NA	NA	blue
DN248433_c0_g3_i1	--NA--	EC:1.8.98.2;GO:0003677;GO:0005524;GO:0005739;GO:0009507;GO:0032542;GO:0034599;GO:0055114	F:sulfiredoxin activity; F:DNA binding; P:cellular response to oxidative stress; F:ATP binding; C:chloroplast; C:mitochondrion; P:oxidation reduction	blue
DN248472_c0_g1_i1	NA	NA	NA	blue
DN248497_c2_g4_i4	--NA--	GO:0005515;GO:0005654;GO:0005876;GO:0016226;GO:0071817;GO:0097361;GO:0098813	; C:nucleoplasm; P:iron-sulfur cluster assembly; F:protein binding; ; ; C:spindle microtubule	blue
DN248500_c8_g5_i3	--NA--	GO:0003700;GO:0005634;GO:0005667;GO:0006355;GO:0009744;GO:0009845;GO:0043565;GO:0044212;GO:0045449;GO:0046982;GO:0080149	P:seed germination; F:DNA regulatory region binding; P:sucrose induced translational repression; P:regulation of transcription	blue
DN248500_c8_g6_i1	NA	NA	NA	blue
DN248510_c2_g2_i1	--NA--	GO:0005618;GO:0005634;GO:0006952;GO:0009507;GO:0009807;GO:0048046	P:defense response; C:cell wall; P:lignan biosynthetic process; C:chloroplast; C:nucleus; C:apoplast	blue
DN248510_c2_g3_i2	--NA--	GO:0005618;GO:0005634;GO:0006952;GO:0009507;GO:0009807;GO:0048046	P:defense response; C:cell wall; P:lignan biosynthetic process; C:chloroplast; C:nucleus; C:apoplast	blue
DN248568_c0_g4_i5	--NA--	GO:0005515;GO:0005794;GO:0005886;GO:0006807;GO:0009414;GO:0009506;GO:0009611;GO:0009624;GO:0009705;GO:0009737;GO:0009751;GO:0009753;GO:0009860;GO:0010167;GO:0015112;GO:0015334;GO:0015706;GO:0042538;GO:0042742;GO:0042936;GO:0042937;GO:0042938;GO:0042939;GO:0043201;GO:0080052;GO:0080053	C:plant-type vacuole membrane; P:response to wounding; P:tripeptide transport; F:protein binding; P:response to water deprivation; P:response to salicylic acid stimulus; F:dipeptide transporter activity; F:high affinity oligopeptide transporter activity; P:nitrogen compound metabolic process; P:nitrate transport; P:response to nematode; P:response to phenylalanine; P:defense response to bacterium…	blue
DN248570_c1_g4_i1	2-alkenal reductase (nadp(+-dependent-like	EC:1.3.1.74;EC:1.3.1.81;GO:0005634;GO:0005829;GO:0006979;GO:0008270;GO:0016491;GO:0032440;GO:0042214;GO:0046686;GO:0052579;GO:0052580;GO:0055114;GO:0070402	F:zinc ion binding; F:oxidoreductase activity; P:oxidation reduction	blue
DN248641_c0_g2_i1	f-box protein gid2-like	GO:0005515;GO:0005634;GO:0009740;GO:0009845;GO:0009939;GO:0010162;GO:0010265;GO:0010265;GO:0019005;GO:0031146	P:SCF complex assembly; C:SCF ubiquitin ligase complex; P:gibberellic acid mediated signaling pathway; P:SCF-dependent proteasomal ubiquitin-dependent protein catabolic process; C:nucleus	blue
DN248641_c0_g3_i1	--NA--	GO:0005515;GO:0005634;GO:0009845;GO:0009939;GO:0010162;GO:0010265;GO:0019005;GO:0031146	P:seed dormancy; P:positive regulation of gibberellic acid mediated signaling pathway; P:seed germination; P:SCF complex assembly; C:SCF ubiquitin ligase complex; F:protein binding; P:SCF-dependent proteasomal ubiquitin-dependent protein catabolic process; C:nucleus	blue
DN248663_c2_g5_i1	NA	NA	NA	blue
DN248693_c0_g3_i1	NA	NA	NA	blue
DN248700_c0_g2_i2	--NA--	EC:1.3.1.0;GO:0005634;GO:0005739;GO:0005777;GO:0006690;GO:0006720;GO:0007186;GO:0016628;GO:0033559;GO:0036132;GO:0042221;GO:0043168;GO:0044703;GO:0044706;GO:0045599;GO:0051287	; ; P:G-protein coupled receptor protein signaling pathway; F:NAD or NADH binding; P:unsaturated fatty acid metabolic process; C:peroxisome; P:icosanoid metabolic process; P:response to chemical stimulus; F:anion binding; P:isoprenoid metabolic process; ; F:oxidoreductase activity	blue
DN248737_c6_g14_i1	NA	NA	NA	blue
DN248737_c6_g3_i1	NA	NA	NA	blue
DN248759_c0_g2_i1	NA	NA	NA	blue
DN248793_c1_g11_i6	--NA--	GO:0005634;GO:0005737;GO:0009408;GO:0042542;GO:0045471;GO:0046685;GO:0046686;GO:0046688;GO:0051259	C:cytoplasm; P:response to copper ion; P:response to cadmium ion; P:response to arsenic; P:response to ethanol; P:response to hydrogen peroxide; P:protein oligomerization; C:nucleus; P:response to heat	blue
DN248793_c1_g3_i1	--NA--	GO:0005634;GO:0005737;GO:0006457;GO:0009408;GO:0009651;GO:0042542;GO:0043621;GO:0045471;GO:0046685;GO:0046686;GO:0046688;GO:0051259	C:cytoplasm; P:protein folding; P:response to copper ion; P:response to cadmium ion; F:protein self-association; P:response to arsenic; P:response to ethanol; P:response to hydrogen peroxide; P:protein oligomerization; C:nucleus; P:response to heat; P:response to salt stress	blue
DN248793_c1_g5_i2	--NA--	GO:0005634;GO:0005737;GO:0009408;GO:0042542;GO:0045471;GO:0046685;GO:0046686;GO:0046688	P:response to cadmium ion; P:response to copper ion; C:cytoplasm; P:response to ethanol; P:response to hydrogen peroxide; C:nucleus; P:response to heat; P:response to arsenic	blue
[truncated: 24,583 more rows]

[truncated: 2 more sheets: S7, S8]
